# Supplementary material for: 4-[(E)-Phenyl­imino­meth­yl]benzonitrile
Source: Acta Crystallogr Sect E Struct Rep Online. 2008 Apr 2;64(Pt 5):o790. doi: 10.1107/S1600536808008672 (PMC2961095; doi:10.1107/S1600536808008672)
Supplement: Supplementary file 2 [file e-64-0o790-Isup2.hkl]

#
# h,k,l, Fc-squared, Fo-squared, sigma(Fo-squared) and status flag
#
data_I
_shelx_title ' CYNONEW_0m in P2(1)/n'
_shelx_refln_list_code          4
_shelx_F_calc_maximum      160.13
_exptl_crystal_F_000       432.00
_reflns_d_resolution_high  0.7393
 
loop_
 _symmetry_equiv_pos_as_xyz
 'x, y, z'
 '-x+1/2, y+1/2, -z+1/2'
 '-x, -y, -z'
 'x-1/2, -y-1/2, z-1/2'
 
_cell_length_a     7.2673
_cell_length_b    10.0287
_cell_length_c    15.4306
_cell_angle_alpha  90.000
_cell_angle_beta   96.177
_cell_angle_gamma  90.000
 
_shelx_F_squared_multiplier     1.000
 
loop_
 _refln_index_h
 _refln_index_k
 _refln_index_l
 _refln_F_squared_calc
 _refln_F_squared_meas
 _refln_F_squared_sigma
 _refln_observed_status
   2   0   0      541.20      497.69      6.97 o
   4   0   0        0.06        1.07      1.11 o
   6   0   0        2.97        5.89      1.58 o
   8   0   0       24.18       23.33      2.60 o
   1   1   0     2797.17     2570.84     27.07 o
   2   1   0       40.68       41.92      1.51 o
   3   1   0       52.89       51.49      2.01 o
   4   1   0       31.48       34.88      1.33 o
   5   1   0       19.86       19.63      1.04 o
   6   1   0       10.07        9.81      1.50 o
   7   1   0       21.49       21.90      1.65 o
   8   1   0        1.83        0.96      1.52 o
   9   1   0        0.64        1.61      1.81 o
   0   2   0      530.06      504.22      5.86 o
   1   2   0     2600.21     2569.32     19.52 o
   2   2   0      334.97      332.02      3.72 o
   3   2   0     1661.81     1683.47     23.15 o
   4   2   0       25.68       23.05      1.67 o
   5   2   0        0.34       -0.57      1.37 o
   6   2   0      400.03      388.72     19.80 o
   7   2   0        0.02       -1.50      1.50 o
   8   2   0       11.00       12.73      3.17 o
   9   2   0        0.05       -0.09      3.43 o
   1   3   0      324.16      330.74      3.15 o
   2   3   0      189.79      189.57      2.25 o
   3   3   0       16.68       15.86      0.94 o
   4   3   0      169.54      161.13      2.73 o
   5   3   0        0.88       -0.03      1.13 o
   6   3   0        1.92        0.44      2.41 o
   7   3   0        1.64       -2.31      5.12 o
   8   3   0        7.63       10.15      3.96 o
   9   3   0        0.83       -2.21      3.70 o
   0   4   0       46.12       42.52      1.86 o
   1   4   0       70.43       71.19      1.59 o
   2   4   0      441.80      482.30      5.32 o
   3   4   0        1.78        1.55      0.75 o
   4   4   0      269.07      267.63      4.36 o
   5   4   0       70.82       68.10      1.86 o
   6   4   0        2.59        1.25      2.71 o
   7   4   0        1.21        2.15      3.67 o
   8   4   0        0.00       -3.28      3.28 o
   9   4   0        5.04        3.64      4.37 o
   1   5   0       14.34       14.19      1.13 o
   2   5   0       18.99       20.10      1.38 o
   3   5   0        0.26       -0.74      1.00 o
   4   5   0        6.06        4.02      1.19 o
   5   5   0       15.94       16.29      1.40 o
   6   5   0        0.58        1.38      1.19 o
   7   5   0        1.48        5.17      4.12 o
   8   5   0        0.39        1.59      4.09 o
   9   5   0        5.01        2.13      4.62 o
   0   6   0        0.28       -0.43      1.51 o
   1   6   0        3.04        4.14      1.13 o
   2   6   0      182.82      194.65      3.78 o
   3   6   0       54.62       56.70      2.12 o
   4   6   0       50.92       41.48      2.14 o
   5   6   0       41.41       36.39      2.44 o
   6   6   0        7.13        7.02      1.63 o
   7   6   0        0.15       -0.83      2.15 o
   8   6   0       28.12       30.27      6.14 o
   1   7   0       45.79       46.79      2.21 o
   2   7   0        7.41        6.48      1.63 o
   3   7   0       38.91       42.19      2.15 o
   4   7   0      138.14      138.30      4.25 o
   5   7   0       24.41       26.97      2.38 o
   6   7   0        0.00       -1.59      1.59 o
   7   7   0        0.01       -1.16      1.73 o
   8   7   0        0.37        0.14      5.75 o
   0   8   0        6.30        9.51      2.35 o
   1   8   0       16.11       14.56      2.01 o
   2   8   0       46.77       50.71      4.51 o
   3   8   0        4.07        0.05      1.97 o
   4   8   0       83.97       80.38      4.40 o
   5   8   0       17.56       11.33      2.43 o
   6   8   0        7.78        7.34      2.22 o
   7   8   0        7.37        9.37      3.15 o
   1   9   0       15.46       18.15      2.65 o
   2   9   0       25.72       23.27      3.33 o
   3   9   0        8.67        8.79      2.69 o
   4   9   0        5.87        5.01      2.48 o
   5   9   0       25.40       23.36      3.40 o
   6   9   0       11.18        9.57      2.97 o
   7   9   0        2.30        1.20      4.05 o
   0  10   0       27.78       25.96      5.35 o
   1  10   0        3.33        4.54      3.01 o
   2  10   0        4.99        4.30      3.01 o
   3  10   0       48.62       47.82      4.44 o
   4  10   0        0.41       -1.89      2.58 o
   5  10   0        0.06       -3.44      4.14 o
   6  10   0       11.51       10.57      3.67 o
   1  11   0       33.19       38.28      4.29 o
   2  11   0        0.24       -2.70      2.79 o
   3  11   0        0.01       -2.85      2.85 o
   4  11   0        1.75        0.70      4.70 o
   5  11   0        0.58        4.55      3.75 o
   0  12   0       49.25       72.57     11.09 o
   1  12   0        5.07       14.44      5.16 o
   2  12   0        5.84       11.44      4.11 o
   3  12   0        0.51        2.42      3.84 o
   4  12   0        0.98        3.37      4.93 o
   1  13   0       17.84       16.35      5.59 o
   2  13   0        1.68        6.37      4.70 o
  -9   0   1       46.51       56.79      4.01 o
  -7   0   1       62.91       56.15      3.78 o
  -5   0   1       37.39       39.86      1.91 o
  -3   0   1      203.39      214.87      4.52 o
  -1   0   1     3875.19     3629.71    121.83 o
   1   0   1        9.85       11.47      0.58 o
   3   0   1       43.18       41.85      1.44 o
   5   0   1        6.70        5.91      2.09 o
   7   0   1      342.93      332.43      8.23 o
   9   0   1       42.08       50.76      3.47 o
  -9   1   1        0.98        1.76      2.68 o
  -8   1   1        0.00       -0.38      1.23 o
  -7   1   1        4.72        3.34      1.10 o
  -6   1   1       19.91       20.30      1.22 o
  -5   1   1        7.93        5.79      0.82 o
  -4   1   1        5.55        4.67      0.75 o
  -3   1   1      484.39      498.00      7.52 o
  -2   1   1        7.95        7.84      1.02 o
  -1   1   1      106.07      102.31      1.20 o
   0   1   1        1.47       -0.39      0.39 o
   1   1   1      242.83      233.07      2.15 o
   2   1   1     1463.61     1436.36     16.32 o
   3   1   1       65.88       65.79      1.50 o
   4   1   1        1.71        3.02      1.13 o
   5   1   1       17.59       19.02      1.18 o
   6   1   1       26.72       29.73      1.74 o
   7   1   1        1.91        0.71      1.47 o
   8   1   1        0.03        1.17      1.60 o
   9   1   1        2.16        2.99      1.93 o
  -9   2   1        0.20       -2.06      3.22 o
  -8   2   1        8.56        4.03      5.39 o
  -7   2   1        0.00       -2.14      2.14 o
  -6   2   1      477.34      454.27     10.87 o
  -5   2   1       14.35       14.41      1.66 o
  -4   2   1      358.81      367.90      8.12 o
  -3   2   1      270.00      282.33      5.22 o
  -2   2   1      377.81      366.74      3.73 o
  -1   2   1     1327.19     1310.21     10.25 o
   0   2   1      213.17      207.52      2.07 o
   1   2   1     6776.78     6904.75     53.36 o
   2   2   1      404.09      420.84      4.36 o
   3   2   1       77.66       72.96      1.72 o
   4   2   1        0.56        0.28      0.64 o
   5   2   1      318.78      305.35      4.33 o
   6   2   1      210.15      195.11      3.80 o
   7   2   1       22.93       25.27      2.63 o
   8   2   1        0.97        0.31      2.33 o
   9   2   1        0.08       -1.86      2.22 o
  -9   3   1        0.19       -3.26      3.26 o
  -8   3   1       20.92       29.55      6.37 o
  -7   3   1       16.01       15.04      3.15 o
  -6   3   1       58.82       57.13      4.17 o
  -5   3   1       21.03       20.17      2.45 o
  -4   3   1        0.02       -0.81      0.81 o
  -3   3   1      484.99      473.69      5.58 o
  -2   3   1        3.11        3.25      0.56 o
  -1   3   1     1271.73     1252.45      9.74 o
   0   3   1       77.06       79.29      1.42 o
   1   3   1      430.64      440.63      4.08 o
   2   3   1        1.49        2.59      0.76 o
   3   3   1     1377.48     1465.80     15.16 o
   4   3   1        3.06        3.74      0.83 o
   5   3   1        5.33        8.78      1.29 o
   6   3   1      129.78      124.52      4.17 o
   7   3   1       11.76        8.76      3.76 o
   8   3   1        0.03       -3.21      3.21 o
   9   3   1        0.44       -1.04      3.71 o
  -9   4   1        2.07        7.12      4.38 o
  -8   4   1        0.77        2.05      4.89 o
  -7   4   1       27.01       27.32      4.78 o
  -6   4   1        0.18        0.82      2.68 o
  -5   4   1      608.80      601.37      7.17 o
  -4   4   1       12.63       13.95      1.15 o
  -3   4   1      463.09      454.89      7.79 o
  -2   4   1      188.63      190.35      2.68 o
  -1   4   1      115.05      118.63      2.12 o
   0   4   1      379.63      375.82      4.13 o
   1   4   1      121.06      121.95      2.23 o
   2   4   1      831.09      876.07      8.77 o
   3   4   1       19.70       19.54      1.09 o
   4   4   1      106.25      116.50      3.37 o
   5   4   1       67.18       64.32      2.12 o
   6   4   1       16.47       16.86      1.58 o
   7   4   1        2.65        1.47      3.60 o
   8   4   1        1.38       -3.53      3.53 o
   9   4   1       10.51       26.54      6.73 o
  -9   5   1        1.92       -0.15      4.69 o
  -8   5   1        1.97        1.61      6.15 o
  -7   5   1       11.29       14.36      4.37 o
  -6   5   1        2.52        0.90      1.09 o
  -5   5   1        4.16        2.17      1.26 o
  -4   5   1       63.55       65.74      3.09 o
  -3   5   1       14.12       15.39      1.28 o
  -2   5   1      440.31      441.65      5.58 o
  -1   5   1      277.21      292.74      3.85 o
   0   5   1        8.71       11.36      1.11 o
   1   5   1      242.04      223.30      3.41 o
   2   5   1      323.77      320.89      4.70 o
   3   5   1       72.68       76.47      2.18 o
   4   5   1       46.79       46.33      2.95 o
   5   5   1        0.09       -1.21      1.21 o
   6   5   1        0.10       -0.12      1.52 o
   7   5   1        0.31       -1.66      2.24 o
   8   5   1        3.45       -0.19      4.15 o
   9   5   1        0.06       -4.48      4.48 o
  -8   6   1        1.27        5.64      4.64 o
  -7   6   1        3.23        6.79      4.46 o
  -6   6   1        1.15       -1.19      1.40 o
  -5   6   1       10.33       13.62      1.76 o
  -4   6   1      129.89      122.90      3.58 o
  -3   6   1      114.04      105.13      2.77 o
  -2   6   1       11.07       13.00      1.44 o
  -1   6   1      616.74      651.00      7.47 o
   0   6   1       24.98       26.91      1.60 o
   1   6   1       17.37       20.38      1.48 o
   2   6   1       71.96       72.15      2.37 o
   3   6   1       28.70       27.32      1.77 o
   4   6   1        0.01        1.08      1.42 o
   5   6   1        0.01       -1.26      1.54 o
   6   6   1        2.18        1.53      1.88 o
   7   6   1        0.62       -1.42      1.49 o
   8   6   1        3.27        1.58      4.60 o
  -8   7   1        1.53       -2.31      4.69 o
  -7   7   1        0.10       -0.23      1.68 o
  -6   7   1        0.52       -1.11      1.64 o
  -5   7   1       28.00       27.56      2.32 o
  -4   7   1        0.51        0.45      1.76 o
  -3   7   1        0.18       -1.36      1.36 o
  -2   7   1        3.90        5.38      1.52 o
  -1   7   1        6.15        5.49      1.26 o
   0   7   1        9.06        8.68      1.47 o
   1   7   1       30.66       33.19      2.12 o
   2   7   1        5.75        2.99      1.58 o
   3   7   1       43.77       47.50      2.43 o
   4   7   1       20.30       20.08      3.02 o
   5   7   1       16.19       20.78      2.42 o
   6   7   1        4.09        1.46      3.15 o
   7   7   1        0.08       -0.26      1.84 o
   8   7   1        0.99       -2.71      2.82 o
  -7   8   1        5.43        3.64      2.33 o
  -6   8   1        0.12        2.02      1.99 o
  -5   8   1       38.69       40.87      4.35 o
  -4   8   1        0.94       -1.32      1.84 o
  -3   8   1      114.25      119.32      4.30 o
  -2   8   1      110.76      111.98      3.58 o
  -1   8   1       29.75       25.62      2.32 o
   0   8   1       27.22       30.21      2.71 o
   1   8   1        3.30        1.67      1.60 o
   2   8   1       17.88       18.41      2.27 o
   3   8   1       83.86       80.38      3.68 o
   4   8   1        1.56       -0.19      1.92 o
   5   8   1        1.82        5.07      2.25 o
   6   8   1       11.43       14.06      2.81 o
   7   8   1        2.87        8.23      2.57 o
  -7   9   1        0.73       -0.56      3.06 o
  -6   9   1       10.17       12.35      3.62 o
  -5   9   1        2.23        5.28      2.65 o
  -4   9   1        9.43        7.10      3.50 o
  -3   9   1        0.07        0.36      2.49 o
  -2   9   1       37.39       42.22      4.91 o
  -1   9   1        2.73        4.26      2.14 o
   0   9   1       12.74       12.14      2.74 o
   1   9   1       17.45       21.91      2.98 o
   2   9   1       43.94       41.14      4.15 o
   3   9   1       59.09       57.76      4.33 o
   4   9   1       15.78       15.34      3.03 o
   5   9   1        0.03        1.72      2.70 o
   6   9   1        3.36       -1.38      2.58 o
   7   9   1        2.77        1.42      3.06 o
  -6  10   1        0.01        3.21      4.19 o
  -5  10   1        0.82       -0.97      3.96 o
  -4  10   1        8.08        9.02      3.47 o
  -3  10   1       48.70       58.67      5.62 o
  -2  10   1       43.97       51.95      4.46 o
  -1  10   1       54.52       51.64      4.44 o
   0  10   1        8.52        9.72      3.37 o
   1  10   1       62.54       59.67      4.69 o
   2  10   1       23.70       28.62      3.78 o
   3  10   1        0.04        1.05      2.78 o
   4  10   1       13.03        8.96      3.17 o
   5  10   1        9.85        7.66      3.49 o
   6  10   1       11.80       12.39      3.85 o
  -5  11   1        6.73        5.62      7.13 o
  -4  11   1        0.92        1.57      3.62 o
  -3  11   1        0.89       -3.30      3.30 o
  -2  11   1       15.74       12.62      6.57 o
  -1  11   1        4.88        4.71      5.17 o
   0  11   1       93.53      102.14     10.66 o
   1  11   1        0.86        2.66      3.08 o
   2  11   1        4.85        2.08      3.01 o
   3  11   1        2.06        0.70      3.09 o
   4  11   1        0.01        1.44      3.13 o
   5  11   1        0.02        0.35      3.62 o
  -4  12   1        0.37       -1.81      4.53 o
  -3  12   1        0.06        7.03      7.19 o
  -2  12   1        2.85        1.30      3.76 o
  -1  12   1       29.13       30.79      5.98 o
   0  12   1        1.31        5.25      6.73 o
   1  12   1        0.51       -2.17      4.00 o
   2  12   1        1.54        1.04      3.25 o
   3  12   1        0.24       -1.23      3.27 o
   4  12   1        5.87        8.03      4.25 o
  -2  13   1        0.06        2.98      4.84 o
  -1  13   1        1.61        5.90      5.06 o
   0  13   1       10.34        1.87      5.10 o
   1  13   1        2.06       -2.45      4.71 o
   2  13   1        1.91        5.38      5.13 o
  -8   0   2        0.04        0.23      1.92 o
  -6   0   2        0.09        1.50      1.44 o
  -4   0   2       46.69       43.12      2.13 o
  -2   0   2     2037.42     1953.79     23.58 o
   0   0   2     1226.47     1163.93     20.20 o
   2   0   2        3.21        2.03      0.72 o
   4   0   2      224.40      217.77      4.43 o
   6   0   2      955.65      963.84     18.49 o
   8   0   2        4.97        7.44      2.39 o
  -9   1   2        4.91        3.06      1.84 o
  -8   1   2        0.01        0.27      1.22 o
  -7   1   2       57.41       56.78      1.95 o
  -6   1   2        0.02       -0.73      0.94 o
  -5   1   2       26.08       25.84      1.11 o
  -4   1   2       17.82       15.31      0.95 o
  -3   1   2     1340.99     1353.27     14.52 o
  -2   1   2       22.54       21.21      0.84 o
  -1   1   2      514.29      474.00      5.11 o
   0   1   2      146.54      126.20      1.70 o
   1   1   2      841.00      757.97      7.16 o
   2   1   2       28.34       31.83      0.79 o
   3   1   2       31.22       29.71      1.08 o
   4   1   2       11.19       12.40      1.03 o
   5   1   2      153.85      151.47      2.96 o
   6   1   2       70.71       70.16      2.68 o
   7   1   2       88.81       85.18      4.23 o
   8   1   2        1.43        2.42      1.69 o
   9   1   2        0.67        1.70      3.31 o
  -9   2   2        3.31        7.20      3.54 o
  -8   2   2        6.17        4.95      3.37 o
  -7   2   2       60.60       57.82      3.93 o
  -6   2   2      204.70      182.67      6.29 o
  -5   2   2        0.09        0.37      1.37 o
  -4   2   2      181.72      212.84      4.22 o
  -3   2   2        2.29        1.12      0.71 o
  -2   2   2       42.49       43.53      1.12 o
  -1   2   2      164.84      175.51      2.14 o
   0   2   2     2937.48     2771.14     21.84 o
   1   2   2     7440.49     7607.97     61.07 o
   2   2   2        9.95        8.99      0.66 o
   3   2   2     1401.09     1484.40     17.27 o
   4   2   2        3.37        3.09      0.83 o
   5   2   2      553.08      548.77      7.41 o
   6   2   2        0.63        1.21      1.33 o
   7   2   2        1.17        1.03      1.47 o
   8   2   2       12.98       14.20      3.11 o
   9   2   2        0.12        2.65      1.93 o
  -9   3   2        2.46        1.92      3.87 o
  -8   3   2        0.32        0.03      3.39 o
  -7   3   2        8.64        6.73      2.88 o
  -6   3   2        9.47       15.20      3.00 o
  -5   3   2        0.35        1.05      1.12 o
  -4   3   2       33.09       32.67      1.13 o
  -3   3   2       17.95       18.49      0.98 o
  -2   3   2       35.16       35.51      0.98 o
  -1   3   2     1236.72     1236.92     10.34 o
   0   3   2       85.04       85.16      1.60 o
   1   3   2      151.17      147.66      1.92 o
   2   3   2       49.03       49.03      1.34 o
   3   3   2       52.34       59.42      1.66 o
   4   3   2        9.80       11.43      1.20 o
   5   3   2       14.01       12.07      1.40 o
   6   3   2       66.29       66.49      2.38 o
   7   3   2        9.62       10.98      1.86 o
   8   3   2        0.31        0.99      2.14 o
   9   3   2        0.06       -2.21      5.43 o
  -9   4   2        0.08       -2.05      4.08 o
  -8   4   2        1.90       -1.12      3.63 o
  -7   4   2        7.20        9.41      3.98 o
  -6   4   2        8.68        4.43      2.82 o
  -5   4   2      362.11      356.75      5.20 o
  -4   4   2       41.52       43.68      1.55 o
  -3   4   2      205.24      219.74      3.28 o
  -2   4   2        9.97       10.03      0.99 o
  -1   4   2       46.67       43.13      1.34 o
   0   4   2       20.08       19.78      1.03 o
   1   4   2        8.92       11.98      1.01 o
   2   4   2     1202.14     1299.15     13.16 o
   3   4   2        5.98        3.16      1.08 o
   4   4   2      420.36      434.28      6.21 o
   5   4   2       33.21       34.43      1.85 o
   6   4   2        6.10        4.60      1.36 o
   7   4   2        7.28        9.00      3.31 o
   8   4   2        0.20        1.45      2.27 o
   9   4   2        2.14       -2.48      4.14 o
  -9   5   2        0.01        1.20      4.52 o
  -8   5   2        0.80        3.34      4.02 o
  -7   5   2        1.94        1.96      3.84 o
  -6   5   2       19.67       19.35      1.97 o
  -5   5   2       14.89       14.20      1.41 o
  -4   5   2        0.34        0.86      1.15 o
  -3   5   2      437.18      448.68      5.65 o
  -2   5   2      210.58      217.66      3.91 o
  -1   5   2       98.74       99.54      2.20 o
   0   5   2      471.62      486.51      5.79 o
   1   5   2      308.07      301.17      4.14 o
   2   5   2       20.75       23.04      1.35 o
   3   5   2      118.00      121.42      2.76 o
   4   5   2        0.00        0.16      1.22 o
   5   5   2       23.19       21.35      1.91 o
   6   5   2        7.15        8.21      1.94 o
   7   5   2        1.75        0.57      1.77 o
   8   5   2        0.03        4.10      2.29 o
  -8   6   2        0.63        0.24      4.24 o
  -7   6   2        0.04       -1.98      1.98 o
  -6   6   2        2.77        2.95      1.90 o
  -5   6   2       36.62       35.07      3.55 o
  -4   6   2      213.76      211.69      4.34 o
  -3   6   2       45.78       51.65      2.67 o
  -2   6   2      629.57      658.96      7.97 o
  -1   6   2       28.87       25.29      1.52 o
   0   6   2      149.29      150.66      3.60 o
   1   6   2      123.09      127.85      2.91 o
   2   6   2        7.40        5.33      1.38 o
   3   6   2       37.70       39.50      1.97 o
   4   6   2        4.56        3.02      1.52 o
   5   6   2        0.31        1.22      1.84 o
   6   6   2        0.10       -0.44      1.92 o
   7   6   2        0.06       -0.66      1.73 o
   8   6   2        9.84       20.38      3.22 o
  -8   7   2        0.40       -4.26      4.26 o
  -7   7   2        6.01        7.58      1.97 o
  -6   7   2       44.84       47.04      3.22 o
  -5   7   2       40.09       44.24      3.04 o
  -4   7   2      117.42      116.36      5.25 o
  -3   7   2        6.04        5.04      1.47 o
  -2   7   2       12.83       13.16      1.69 o
  -1   7   2        0.17       -1.22      1.22 o
   0   7   2       15.70       11.76      1.67 o
   1   7   2        0.39       -1.23      1.23 o
   2   7   2       85.63       80.65      2.91 o
   3   7   2      197.89      213.61      4.88 o
   4   7   2        0.14       -1.60      2.26 o
   5   7   2        0.30        0.48      2.23 o
   6   7   2        0.93       -0.66      2.84 o
   7   7   2        0.89        0.90      2.07 o
   8   7   2        0.84        0.68      2.90 o
  -7   8   2       14.22       17.59      2.71 o
  -6   8   2        6.69        7.84      2.53 o
  -5   8   2       42.91       36.45      4.82 o
  -4   8   2       58.02       58.60      3.65 o
  -3   8   2       13.82       10.21      2.25 o
  -2   8   2        9.50       10.00      1.96 o
  -1   8   2       27.30       30.93      2.56 o
   0   8   2        3.46        4.20      1.63 o
   1   8   2      182.60      195.20      5.06 o
   2   8   2      262.35      247.77      6.03 o
   3   8   2       15.92       14.81      2.38 o
   4   8   2       19.13       17.26      2.46 o
   5   8   2        0.06       -1.97      2.25 o
   6   8   2        6.46        5.40      2.56 o
   7   8   2        0.46        1.65      2.49 o
  -7   9   2        0.04       -1.38      4.00 o
  -6   9   2       11.77       11.59      5.28 o
  -5   9   2        4.30        1.46      3.06 o
  -4   9   2        7.99        5.66      2.94 o
  -3   9   2        3.53        6.20      3.14 o
  -2   9   2        0.41        1.94      2.66 o
  -1   9   2        6.58        6.14      2.41 o
   0   9   2       16.41       17.32      2.91 o
   1   9   2        7.39        8.08      2.54 o
   2   9   2       62.38       53.72      4.26 o
   3   9   2       24.29       26.26      3.49 o
   4   9   2        4.39        6.45      3.03 o
   5   9   2        0.48       -2.60      2.60 o
   6   9   2        7.01        7.18      3.70 o
   7   9   2        3.08        5.11      3.91 o
  -6  10   2       10.82        7.46      4.53 o
  -5  10   2        0.03        2.30      4.06 o
  -4  10   2        0.00       -1.35      2.95 o
  -3  10   2        4.06        3.59      3.32 o
  -2  10   2       25.67       25.09      5.10 o
  -1  10   2        1.69        1.83      3.25 o
   0  10   2        9.57        7.81      2.72 o
   1  10   2       39.51       46.66      4.33 o
   2  10   2       23.71       24.41      3.68 o
   3  10   2        6.94        2.93      4.12 o
   4  10   2        3.73        6.47      3.09 o
   5  10   2        0.40        8.76      4.27 o
   6  10   2        0.01        1.32      3.29 o
  -5  11   2        0.00        0.51      4.31 o
  -4  11   2        4.31        3.23      3.74 o
  -3  11   2       19.93       18.46      4.43 o
  -2  11   2        3.79        3.76      3.64 o
  -1  11   2        2.31        4.43      3.39 o
   0  11   2       29.72       23.10      7.65 o
   1  11   2       20.91       19.46      3.79 o
   2  11   2        0.19       -2.76      2.76 o
   3  11   2        0.13        1.65      3.03 o
   4  11   2        1.85        3.45      3.68 o
   5  11   2        1.21        0.43      3.72 o
  -4  12   2        1.69       -0.84      4.69 o
  -3  12   2        0.26        2.12      5.43 o
  -2  12   2        7.95       10.55      4.10 o
  -1  12   2        3.81       12.31      6.46 o
   0  12   2       19.55       19.79      5.54 o
   1  12   2        5.24        9.91      4.21 o
   2  12   2        0.18        0.90      3.21 o
   3  12   2        0.26       -0.74      3.36 o
   4  12   2        4.30       -0.58      4.02 o
  -2  13   2        0.00        3.32      8.31 o
  -1  13   2        2.92        6.25      5.11 o
   0  13   2        5.65        5.87      5.26 o
   1  13   2        0.13        1.56      6.92 o
   2  13   2        2.88        3.53      4.37 o
  -9   0   3        0.18        2.15      2.16 o
  -7   0   3        6.59        6.00      1.93 o
  -5   0   3       19.56       22.35      2.03 o
  -3   0   3     3282.46     3434.63     45.02 o
  -1   0   3    25641.65    27091.58   1038.70 o
   1   0   3      899.61      898.41     16.15 o
   3   0   3       22.55       21.83      1.56 o
   5   0   3       27.81       21.92      2.38 o
   7   0   3      162.39      168.52      7.09 o
   9   0   3        0.90       -2.10      2.86 o
  -9   1   3        1.40        1.27      1.78 o
  -8   1   3        0.31       -1.03      1.51 o
  -7   1   3       34.66       34.06      1.81 o
  -6   1   3        4.29        1.43      1.05 o
  -5   1   3        3.88        5.72      0.93 o
  -4   1   3       54.73       63.07      1.64 o
  -3   1   3      123.69      138.41      2.47 o
  -2   1   3     1385.04     1409.78     12.30 o
  -1   1   3     2006.42     1881.46     16.24 o
   0   1   3     2753.08     2658.80     22.68 o
   1   1   3     2381.60     2351.97     20.18 o
   2   1   3      322.95      321.53      4.01 o
   3   1   3       28.28       35.51      1.38 o
   4   1   3       13.78       17.22      1.07 o
   5   1   3       10.38       10.08      1.38 o
   6   1   3       82.91       82.17      3.47 o
   7   1   3        0.68        2.76      1.87 o
   8   1   3        6.03        5.67      2.04 o
   9   1   3        0.06       -0.44      1.99 o
  -9   2   3       20.43       21.18      9.54 o
  -8   2   3        9.72        9.58      2.06 o
  -7   2   3       90.98       83.79      2.82 o
  -6   2   3       25.82       27.26      1.67 o
  -5   2   3       32.75       34.32      1.32 o
  -4   2   3      278.82      288.51      4.33 o
  -3   2   3       25.15       22.34      1.14 o
  -2   2   3       42.22       45.29      1.15 o
  -1   2   3     2499.45     2420.40     20.82 o
   0   2   3    10831.26    11242.62     93.68 o
   1   2   3     2145.81     2039.75     17.02 o
   2   2   3     1023.46     1041.70     10.96 o
   3   2   3      518.18      565.38      6.94 o
   4   2   3       51.21       51.28      1.82 o
   5   2   3      104.43      102.21      2.70 o
   6   2   3        0.57        0.91      1.41 o
   7   2   3       15.10       14.59      2.11 o
   8   2   3       16.09       15.08      2.22 o
   9   2   3        3.05        1.84      3.32 o
  -9   3   3        0.00        3.79      3.97 o
  -8   3   3       16.47       19.36      4.11 o
  -7   3   3        0.59        2.07      2.70 o
  -6   3   3        1.07       -1.78      2.44 o
  -5   3   3        1.24        0.29      1.01 o
  -4   3   3        0.00       -0.55      0.87 o
  -3   3   3        0.00        0.18      0.92 o
  -2   3   3       12.95       13.67      0.95 o
  -1   3   3      564.80      530.63      5.24 o
   0   3   3       35.00       32.53      1.12 o
   1   3   3      620.90      621.50      6.74 o
   2   3   3        1.05        1.12      0.76 o
   3   3   3       35.67       34.49      1.44 o
   4   3   3       62.57       63.93      2.60 o
   5   3   3        5.97        4.57      1.32 o
   6   3   3        0.27        1.27      1.32 o
   7   3   3        2.06       -0.32      1.67 o
   8   3   3        2.77        0.26      2.31 o
   9   3   3        9.28       13.33      3.30 o
  -9   4   3        0.36       -0.41      3.96 o
  -8   4   3       14.55       15.06      4.45 o
  -7   4   3        5.23        3.83      3.78 o
  -6   4   3      236.12      229.59      6.03 o
  -5   4   3      241.32      227.30      3.95 o
  -4   4   3      129.28      130.45      2.93 o
  -3   4   3        6.87        6.71      0.97 o
  -2   4   3       48.77       47.55      1.92 o
  -1   4   3      142.23      158.17      2.81 o
   0   4   3       54.15       50.48      1.50 o
   1   4   3     1003.47     1015.51     10.67 o
   2   4   3      497.27      478.70      6.44 o
   3   4   3        0.54        0.85      1.09 o
   4   4   3        8.40       13.04      1.61 o
   5   4   3        2.72        3.86      1.42 o
   6   4   3        7.04       10.39      2.02 o
   7   4   3        0.28        1.74      1.71 o
   8   4   3        4.29        7.03      2.85 o
   9   4   3        3.05        1.65      4.41 o
  -9   5   3        0.00       -3.01      4.48 o
  -8   5   3        0.75       -3.55      3.55 o
  -7   5   3        2.00       -0.70      6.08 o
  -6   5   3        1.44        3.03      1.31 o
  -5   5   3       99.90      101.21      3.00 o
  -4   5   3        2.59        1.70      1.28 o
  -3   5   3      113.97      104.91      2.90 o
  -2   5   3        1.73        1.48      1.01 o
  -1   5   3      244.75      249.20      3.73 o
   0   5   3       69.14       66.07      2.17 o
   1   5   3       31.67       33.27      1.51 o
   2   5   3      136.08      141.61      2.86 o
   3   5   3        4.90        3.26      1.24 o
   4   5   3       23.52       24.72      1.98 o
   5   5   3        0.77        0.60      1.75 o
   6   5   3        0.13        0.38      1.83 o
   7   5   3        0.54        4.21      1.87 o
   8   5   3       15.81       21.48      3.27 o
  -8   6   3        0.17        4.51      5.29 o
  -7   6   3        0.06       -0.62      2.84 o
  -6   6   3        0.68        3.65      1.78 o
  -5   6   3        0.09       -1.32      1.91 o
  -4   6   3        9.33        5.94      1.76 o
  -3   6   3      101.23      101.35      3.03 o
  -2   6   3       11.63       10.68      1.40 o
  -1   6   3       24.52       18.02      1.56 o
   0   6   3        0.08       -1.20      1.38 o
   1   6   3        0.12        0.48      1.09 o
   2   6   3       73.15       73.07      2.31 o
   3   6   3       75.14       74.00      2.49 o
   4   6   3       55.23       56.76      3.26 o
   5   6   3      181.39      173.17      5.19 o
   6   6   3       13.97       18.66      2.60 o
   7   6   3       21.45       28.18      2.74 o
   8   6   3        0.04        4.11      2.90 o
  -8   7   3        0.01        1.90      4.93 o
  -7   7   3        1.27        2.47      2.56 o
  -6   7   3        1.72       -0.16      2.94 o
  -5   7   3        6.99        5.20      2.14 o
  -4   7   3       24.36       24.44      2.73 o
  -3   7   3       20.26       20.27      2.02 o
  -2   7   3       81.02       82.40      2.94 o
  -1   7   3        2.74        1.76      1.30 o
   0   7   3       53.66       58.17      3.35 o
   1   7   3      182.19      179.79      4.25 o
   2   7   3        5.00        2.59      1.62 o
   3   7   3       24.72       26.52      2.56 o
   4   7   3       68.88       63.38      4.32 o
   5   7   3       35.21       30.43      3.26 o
   6   7   3        0.31        0.93      2.21 o
   7   7   3        1.11       -1.90      3.76 o
   8   7   3        0.04       -2.64      3.01 o
  -7   8   3        0.12       -1.79      3.17 o
  -6   8   3        9.11        9.25      3.42 o
  -5   8   3       11.12        5.97      2.93 o
  -4   8   3        4.91        3.61      2.23 o
  -3   8   3       38.69       41.79      3.29 o
  -2   8   3       17.81       22.60      2.38 o
  -1   8   3       52.01       44.84      2.80 o
   0   8   3        9.82        9.84      1.81 o
   1   8   3        2.42        1.78      1.84 o
   2   8   3       56.41       57.62      3.09 o
   3   8   3      205.63      206.42      5.68 o
   4   8   3      103.53       95.93      5.38 o
   5   8   3        0.19        1.87      2.53 o
   6   8   3        0.14       -0.57      2.39 o
   7   8   3        0.04       -1.87      2.25 o
  -7   9   3        0.98        0.48      3.21 o
  -6   9   3       26.35       26.43      4.28 o
  -5   9   3       18.33       23.94      4.38 o
  -4   9   3        1.23       -1.60      2.55 o
  -3   9   3       43.83       37.67      4.38 o
  -2   9   3        9.35       11.66      3.35 o
  -1   9   3       11.35       14.96      2.77 o
   0   9   3       12.98       15.53      2.82 o
   1   9   3       58.81       61.32      3.90 o
   2   9   3       55.12       53.99      4.22 o
   3   9   3        0.76        1.35      2.57 o
   4   9   3       12.93       10.44      3.08 o
   5   9   3        8.06       10.52      3.38 o
   6   9   3        2.12        3.66      3.13 o
   7   9   3        1.51        0.18      3.02 o
  -6  10   3        0.04        2.92      4.13 o
  -5  10   3        0.00       -3.67      3.67 o
  -4  10   3        7.18       12.01      5.51 o
  -3  10   3       14.68        7.88      3.67 o
  -2  10   3        5.78        3.59      3.49 o
  -1  10   3        0.28       -1.00      3.38 o
   0  10   3       14.64       12.47      2.88 o
   1  10   3       18.89       21.19      3.55 o
   2  10   3       11.15        6.24      3.12 o
   3  10   3       14.58       11.62      3.32 o
   4  10   3        0.17       -2.56      2.56 o
   5  10   3        0.10        0.23      3.37 o
   6  10   3        1.15        1.01      3.50 o
  -5  11   3        3.09        2.97      4.66 o
  -4  11   3        1.70        0.07      3.49 o
  -3  11   3        1.32        4.85      3.66 o
  -2  11   3       25.95       31.49      4.78 o
  -1  11   3        8.89       11.32      4.17 o
   0  11   3       32.92       34.50      4.90 o
   1  11   3        1.75       -2.48      2.79 o
   2  11   3        0.01        1.69      2.94 o
   3  11   3        2.31        3.36      3.11 o
   4  11   3        0.00        1.73      4.13 o
   5  11   3        2.74        5.66      4.01 o
  -4  12   3        0.59       -3.27      4.64 o
  -3  12   3        5.37        1.32      3.89 o
  -2  12   3       10.43        5.17      4.12 o
  -1  12   3       18.92       21.54      5.61 o
   0  12   3        9.46       18.11      5.55 o
   1  12   3        8.98       13.52      6.98 o
   2  12   3        1.47        0.51      3.31 o
   3  12   3        0.20       -1.98      3.29 o
   4  12   3        0.06        2.73      4.07 o
  -2  13   3        0.17        4.51      5.32 o
  -1  13   3        0.04       -0.01      4.86 o
   0  13   3       11.32       13.32      5.66 o
   1  13   3       11.89       11.39      6.08 o
   2  13   3        6.23        2.38      4.38 o
  -8   0   4        2.54        1.64      2.06 o
  -6   0   4        2.45        0.59      1.53 o
  -4   0   4      389.54      437.11      7.70 o
  -2   0   4      716.18      723.05      9.56 o
   0   0   4      249.95      267.00      4.41 o
   2   0   4       43.54       47.68      2.11 o
   4   0   4      126.81      130.96      7.86 o
   6   0   4      492.41      488.04     13.84 o
   8   0   4        4.36        5.03      4.39 o
  -9   1   4        0.02       -0.97      1.77 o
  -8   1   4        9.56       10.60      1.54 o
  -7   1   4        1.02        0.55      1.27 o
  -6   1   4       11.36       11.71      1.38 o
  -5   1   4        2.13        5.09      1.09 o
  -4   1   4      241.83      248.16      3.92 o
  -3   1   4      272.32      270.41      3.77 o
  -2   1   4       95.77       91.35      1.76 o
  -1   1   4       27.29       24.13      1.02 o
   0   1   4      505.82      485.77      5.16 o
   1   1   4        1.11        0.64      0.74 o
   2   1   4      138.38      144.85      2.63 o
   3   1   4      211.52      217.42      3.47 o
   4   1   4      222.29      213.68      3.76 o
   5   1   4       81.15       80.35      2.77 o
   6   1   4       31.53       28.62      2.59 o
   7   1   4       18.17       12.75      2.31 o
   8   1   4        1.03        2.43      2.60 o
   9   1   4        0.04       -0.12      2.40 o
  -9   2   4        4.66       -1.22      3.41 o
  -8   2   4        3.00        2.65      1.61 o
  -7   2   4        1.27        2.16      1.37 o
  -6   2   4       10.52       11.80      1.43 o
  -5   2   4        0.00       -0.96      0.96 o
  -4   2   4       25.20       28.82      1.49 o
  -3   2   4       42.10       42.28      1.45 o
  -2   2   4       14.05       14.13      1.04 o
  -1   2   4      145.48      125.87      2.13 o
   0   2   4    11932.52    12521.71    104.35 o
   1   2   4      890.25      839.41      8.34 o
   2   2   4      582.63      641.68      7.82 o
   3   2   4        3.92        2.08      0.95 o
   4   2   4        7.71        9.20      1.15 o
   5   2   4       21.92       21.29      1.67 o
   6   2   4       32.47       34.24      2.87 o
   7   2   4       50.89       51.31      5.49 o
   8   2   4       17.22       21.40      2.97 o
   9   2   4       12.44       14.52      3.26 o
  -9   3   4        0.16       -2.91      3.63 o
  -8   3   4        0.33        3.42      3.46 o
  -7   3   4       60.86       49.53      5.06 o
  -6   3   4       12.38       14.76      1.85 o
  -5   3   4       15.41       18.37      1.34 o
  -4   3   4       54.21       56.72      1.79 o
  -3   3   4        8.30        8.94      0.95 o
  -2   3   4      376.52      368.47      4.63 o
  -1   3   4       15.42       13.73      1.00 o
   0   3   4        0.72        0.80      0.82 o
   1   3   4      206.16      206.56      3.19 o
   2   3   4      603.55      628.17      7.48 o
   3   3   4        8.83       11.37      1.23 o
   4   3   4        7.22        4.70      1.12 o
   5   3   4       17.61       17.96      1.79 o
   6   3   4        0.25       -0.18      1.81 o
   7   3   4       13.77       14.93      2.30 o
   8   3   4        0.43        0.73      1.95 o
   9   3   4        2.22       -2.59      2.64 o
  -9   4   4        3.09        9.14      4.58 o
  -8   4   4        1.11       -4.84      7.55 o
  -7   4   4       13.96       16.53      2.25 o
  -6   4   4      245.82      239.40      4.84 o
  -5   4   4       15.54       16.41      1.55 o
  -4   4   4      162.53      158.87      3.19 o
  -3   4   4       82.83       83.00      2.08 o
  -2   4   4        3.57        2.45      0.96 o
  -1   4   4      754.75      806.68      8.85 o
   0   4   4        0.71        0.39      0.93 o
   1   4   4      555.62      531.37      6.72 o
   2   4   4     1155.80     1166.96     13.55 o
   3   4   4      541.79      568.19      8.07 o
   4   4   4       19.13       20.95      1.69 o
   5   4   4       65.44       65.49      2.72 o
   6   4   4        0.24        3.42      1.94 o
   7   4   4       10.30        9.92      2.20 o
   8   4   4       18.10       31.64      3.18 o
  -9   5   4        3.10       -0.38      4.59 o
  -8   5   4        0.04       -3.61      3.74 o
  -7   5   4        0.00        0.63      2.06 o
  -6   5   4        0.30        0.77      1.64 o
  -5   5   4       67.58       64.27      2.51 o
  -4   5   4       54.78       59.93      3.54 o
  -3   5   4       91.30       88.41      2.50 o
  -2   5   4       23.65       24.77      1.93 o
  -1   5   4      122.07      128.67      3.11 o
   0   5   4       62.58       63.08      2.41 o
   1   5   4       61.77       63.22      1.95 o
   2   5   4       32.19       32.38      1.73 o
   3   5   4       20.68       21.92      1.76 o
   4   5   4        9.59        9.16      1.53 o
   5   5   4       19.09       23.25      2.42 o
   6   5   4       11.79       12.07      2.42 o
   7   5   4        9.77       12.06      3.40 o
   8   5   4        0.29       -1.31      2.70 o
  -8   6   4        0.14       -1.42      4.56 o
  -7   6   4        0.37        0.13      1.62 o
  -6   6   4        5.71        7.77      2.55 o
  -5   6   4      105.25       96.25      6.73 o
  -4   6   4      547.36      530.64      8.99 o
  -3   6   4       24.00       24.19      1.79 o
  -2   6   4      163.11      176.68      3.52 o
  -1   6   4       25.95       27.46      1.81 o
   0   6   4      209.45      195.65      3.96 o
   1   6   4        0.65        0.88      1.12 o
   2   6   4       16.76       16.80      1.69 o
   3   6   4        0.01       -1.48      1.48 o
   4   6   4       40.42       35.21      2.89 o
   5   6   4        1.30        0.55      2.27 o
   6   6   4        4.26        6.64      2.41 o
   7   6   4        6.00        1.95      2.24 o
   8   6   4        0.11        0.84      4.72 o
  -8   7   4        1.65        0.11      2.58 o
  -7   7   4        1.23        1.31      3.78 o
  -6   7   4       25.26       25.38      3.18 o
  -5   7   4       22.64       25.41      2.99 o
  -4   7   4       71.17       80.59      3.85 o
  -3   7   4       13.40       16.21      2.06 o
  -2   7   4        4.73        2.05      1.66 o
  -1   7   4        0.77       -1.08      1.32 o
   0   7   4       10.34       12.22      1.72 o
   1   7   4       30.43       30.42      2.46 o
   2   7   4        7.45       11.46      1.93 o
   3   7   4       11.03        9.68      2.48 o
   4   7   4        0.58        2.04      3.07 o
   5   7   4        1.38       -0.44      2.34 o
   6   7   4        0.01       -0.65      2.23 o
   7   7   4        0.37       -1.46      2.37 o
  -7   8   4        1.18        3.85      2.93 o
  -6   8   4       14.00       10.44      2.68 o
  -5   8   4       11.41       12.30      2.81 o
  -4   8   4        0.04        0.55      2.23 o
  -3   8   4       50.14       56.41      3.63 o
  -2   8   4       24.90       27.78      2.49 o
  -1   8   4      137.04      127.72      4.21 o
   0   8   4        6.96        8.18      3.74 o
   1   8   4       35.50       39.27      3.50 o
   2   8   4        0.13       -0.59      1.91 o
   3   8   4        4.06        5.69      2.54 o
   4   8   4        1.56       -0.68      2.18 o
   5   8   4        0.25        1.93      2.54 o
   6   8   4        1.76        5.23      2.80 o
   7   8   4        1.41       -0.56      3.29 o
  -7   9   4        2.68        1.20      3.55 o
  -6   9   4        0.24       -3.42      3.42 o
  -5   9   4        0.08       -1.06      3.47 o
  -4   9   4        8.65       10.26      3.50 o
  -3   9   4        3.32        7.38      3.26 o
  -2   9   4        4.10        3.85      3.29 o
  -1   9   4        7.26        8.83      2.58 o
   0   9   4       81.51       77.74      4.24 o
   1   9   4      224.77      217.43      6.68 o
   2   9   4       28.77       38.40      3.84 o
   3   9   4        3.68        0.10      2.72 o
   4   9   4       32.82       29.44      3.76 o
   5   9   4        6.42        5.14      4.05 o
   6   9   4        0.10        2.18      3.17 o
  -6  10   4        1.06       -2.26      7.19 o
  -5  10   4        7.53        9.62      8.29 o
  -4  10   4        7.78       11.45      3.89 o
  -3  10   4       17.52       18.89      4.21 o
  -2  10   4       67.68       57.46      5.34 o
  -1  10   4       13.27       18.07      5.69 o
   0  10   4       87.62       98.12      4.85 o
   1  10   4        0.01       -2.47      2.68 o
   2  10   4        2.02        2.01      2.78 o
   3  10   4       18.53       11.30      3.45 o
   4  10   4       15.51       12.64      4.41 o
   5  10   4        1.56       -1.18      6.25 o
   6  10   4        1.80        0.09      4.55 o
  -5  11   4        0.19        8.29      4.68 o
  -4  11   4        1.06        7.24      4.65 o
  -3  11   4        0.47        1.48      4.88 o
  -2  11   4        3.07        4.80      4.28 o
  -1  11   4       45.35       47.21      6.22 o
   0  11   4        0.03       -0.73      3.33 o
   1  11   4        0.18       -1.44      4.19 o
   2  11   4        3.97        2.60      3.69 o
   3  11   4        4.14        6.20      3.48 o
   4  11   4        0.33        4.00      3.79 o
   5  11   4        0.01       -3.53      3.53 o
  -4  12   4        0.15       -4.37      4.37 o
  -3  12   4        7.10        5.43      4.27 o
  -2  12   4        6.66        3.85      5.77 o
  -1  12   4        2.62       -1.35      4.55 o
   0  12   4        5.38        5.21      5.36 o
   1  12   4        5.85       10.62      4.24 o
   2  12   4        1.73       -0.15      3.78 o
   3  12   4        5.84        2.25      3.67 o
  -2  13   4        0.02        3.50      5.17 o
  -1  13   4        3.12        4.61      5.12 o
   0  13   4        1.28       -4.14      4.14 o
   1  13   4        0.63       -0.25      5.08 o
  -9   0   5        0.01       -1.49      2.18 o
  -7   0   5        3.15        6.08      2.06 o
  -5   0   5        2.45        1.18      1.79 o
  -3   0   5      190.84      195.44      4.48 o
  -1   0   5     1119.74     1126.72     14.62 o
   1   0   5       12.16       13.25      1.77 o
   3   0   5     1352.58     1334.50     21.26 o
   5   0   5      665.71      646.14     11.65 o
   7   0   5       44.08       39.86      6.41 o
   9   0   5        0.26       -3.23      3.23 o
  -9   1   5        0.01        0.53      1.92 o
  -8   1   5       15.80       14.77      1.71 o
  -7   1   5       18.18       16.94      2.19 o
  -6   1   5        1.61       -0.32      1.30 o
  -5   1   5        0.02        0.58      1.13 o
  -4   1   5      233.68      235.99      3.72 o
  -3   1   5        0.02       -0.81      0.81 o
  -2   1   5       22.72       22.19      1.12 o
  -1   1   5     2155.99     2105.33     19.26 o
   0   1   5     3481.11     3476.28     29.77 o
   1   1   5       77.68       76.49      1.86 o
   2   1   5       11.19       12.77      1.54 o
   3   1   5      267.55      278.55      5.62 o
   4   1   5        8.98        8.81      1.34 o
   5   1   5        6.50        5.90      1.27 o
   6   1   5      287.94      284.08      7.06 o
   7   1   5        1.35        3.74      2.22 o
   8   1   5        3.82        3.21      2.28 o
   9   1   5        0.05       -0.14      2.66 o
  -9   2   5        8.91       14.35      2.21 o
  -8   2   5        2.39       -0.61      1.67 o
  -7   2   5       27.57       25.92      2.02 o
  -6   2   5        0.00       -0.19      1.26 o
  -5   2   5        4.14        5.44      1.20 o
  -4   2   5        1.75        1.05      1.01 o
  -3   2   5      122.40      126.64      2.63 o
  -2   2   5      122.19      124.23      2.33 o
  -1   2   5       38.00       37.50      1.44 o
   0   2   5      234.79      237.98      3.99 o
   1   2   5       39.29       34.75      1.44 o
   2   2   5      652.97      687.14      8.51 o
   3   2   5        0.12       -0.89      0.98 o
   4   2   5        9.81        8.88      1.30 o
   5   2   5       27.06       27.82      2.27 o
   6   2   5       33.22       41.96      3.04 o
   7   2   5       64.05       73.24      3.77 o
   8   2   5        8.32        5.47      2.88 o
   9   2   5        0.84       -0.79      2.33 o
  -9   3   5        6.21       11.08      4.28 o
  -8   3   5        0.50       -0.45      2.05 o
  -7   3   5        1.92        0.98      1.49 o
  -6   3   5        0.15        0.15      1.28 o
  -5   3   5        0.33       -0.44      1.14 o
  -4   3   5       31.75       33.36      2.06 o
  -3   3   5      127.07      128.37      3.65 o
  -2   3   5      574.18      602.18      6.57 o
  -1   3   5      203.42      184.08      3.95 o
   0   3   5       65.99       71.25      1.99 o
   1   3   5       23.04       19.64      2.23 o
   2   3   5       88.14       85.15      2.63 o
   3   3   5      201.62      201.63      3.77 o
   4   3   5        2.87        1.83      1.24 o
   5   3   5        9.48        8.63      1.75 o
   6   3   5       21.26       17.16      2.48 o
   7   3   5        0.98        0.38      2.10 o
   8   3   5        2.19        2.87      2.20 o
  -9   4   5        0.55        8.35      4.66 o
  -8   4   5       19.94       20.04      7.49 o
  -7   4   5        7.53        7.62      2.81 o
  -6   4   5      171.26      165.56      4.79 o
  -5   4   5        1.40        2.12      1.42 o
  -4   4   5        2.61        3.35      1.26 o
  -3   4   5       54.61       58.16      1.97 o
  -2   4   5      412.08      422.30      5.77 o
  -1   4   5      231.08      250.37      4.09 o
   0   4   5        1.32        1.92      1.04 o
   1   4   5     1256.95     1234.35     13.61 o
   2   4   5      285.51      300.75      4.90 o
   3   4   5      133.32      134.61      3.44 o
   4   4   5        6.50        5.22      1.50 o
   5   4   5        0.04       -1.64      1.64 o
   6   4   5       32.45       34.23      4.68 o
   7   4   5        4.66       10.89      2.79 o
   8   4   5        0.00        2.33      2.59 o
  -9   5   5        0.00       -2.55      4.37 o
  -8   5   5        3.11       -1.81      6.41 o
  -7   5   5        0.04       -1.54      1.54 o
  -6   5   5       14.41       18.47      2.92 o
  -5   5   5       39.96       40.92      2.67 o
  -4   5   5       78.36       82.40      2.76 o
  -3   5   5       64.73       63.84      3.41 o
  -2   5   5       51.78       56.61      1.99 o
  -1   5   5       58.07       53.43      2.32 o
   0   5   5       17.91       20.84      1.67 o
   1   5   5      172.41      185.66      4.28 o
   2   5   5       78.61       73.61      3.08 o
   3   5   5      103.89       96.71      3.16 o
   4   5   5       18.10       16.96      2.49 o
   5   5   5        8.92        2.95      2.29 o
   6   5   5        0.48       -1.30      2.11 o
   7   5   5        1.18        0.15      2.20 o
   8   5   5        0.16        2.00      2.33 o
  -8   6   5        1.60        0.26      2.43 o
  -7   6   5        0.81        0.41      1.82 o
  -6   6   5        0.08       -1.90      1.90 o
  -5   6   5      529.87      558.29     10.46 o
  -4   6   5      191.26      190.20      5.49 o
  -3   6   5       96.10       97.24      4.25 o
  -2   6   5        1.48        3.93      1.33 o
  -1   6   5       30.22       35.80      2.26 o
   0   6   5       37.47       40.66      2.11 o
   1   6   5        0.10       -1.37      1.41 o
   2   6   5        6.27        5.40      2.00 o
   3   6   5       50.39       54.47      3.12 o
   4   6   5        3.73        1.61      2.10 o
   5   6   5       18.71       16.85      2.81 o
   6   6   5        0.72       -0.21      2.36 o
   7   6   5        0.50        2.96      2.35 o
   8   6   5        0.21        1.12      3.73 o
  -8   7   5        0.23       -1.70      3.09 o
  -7   7   5        1.08        1.84      2.19 o
  -6   7   5       33.54       35.39      3.27 o
  -5   7   5      138.29      144.49      5.61 o
  -4   7   5        8.13        9.53      2.31 o
  -3   7   5       27.47       28.27      2.64 o
  -2   7   5        1.15       -0.23      1.66 o
  -1   7   5       13.05       12.37      2.08 o
   0   7   5        3.19        2.89      1.66 o
   1   7   5       11.26        9.98      1.90 o
   2   7   5      612.10      586.76     10.31 o
   3   7   5        2.52        8.49      2.47 o
   4   7   5        0.58       -2.05      2.05 o
   5   7   5        0.05        1.77      2.54 o
   6   7   5        1.68       -2.00      2.38 o
   7   7   5        0.65       -1.93      2.47 o
  -7   8   5        6.80        4.35      3.11 o
  -6   8   5       12.22       11.52      3.37 o
  -5   8   5        0.75       -2.42      4.07 o
  -4   8   5       20.39       19.97      3.29 o
  -3   8   5       33.28       33.23      3.61 o
  -2   8   5       10.02       14.37      2.42 o
  -1   8   5        8.35       10.60      2.40 o
   0   8   5       33.94       32.61      3.24 o
   1   8   5      130.50      132.87      8.25 o
   2   8   5        9.15        4.79      2.46 o
   3   8   5        9.24       14.91      2.75 o
   4   8   5        5.03        8.71      2.71 o
   5   8   5       16.22       15.74      3.19 o
   6   8   5        4.00        0.99      2.87 o
   7   8   5        0.42        2.98      2.91 o
  -7   9   5        0.16       -1.93      3.65 o
  -6   9   5        1.88        3.02      4.84 o
  -5   9   5        1.21       -2.45      3.39 o
  -4   9   5        2.43        3.28      3.30 o
  -3   9   5       36.25       45.88      4.76 o
  -2   9   5        0.20        3.75      3.04 o
  -1   9   5       16.87       18.34      2.87 o
   0   9   5      102.43       99.93      4.84 o
   1   9   5       97.54       90.15      4.60 o
   2   9   5       17.58       19.69      3.41 o
   3   9   5       35.67       39.10      4.13 o
   4   9   5        0.13        0.44      2.93 o
   5   9   5        3.29        8.36      3.86 o
   6   9   5        0.66        2.75      3.47 o
  -6  10   5        2.02        4.61      4.47 o
  -5  10   5        4.25       -2.78      4.04 o
  -4  10   5        3.46        3.89      3.49 o
  -3  10   5        0.94        0.58      3.42 o
  -2  10   5        1.73        6.33      3.51 o
  -1  10   5       58.12       51.05      4.62 o
   0  10   5        0.28        2.85      2.66 o
   1  10   5        4.72        3.88      3.02 o
   2  10   5        1.92        2.96      2.99 o
   3  10   5        2.92        7.52      3.14 o
   4  10   5        0.39       -0.76      2.95 o
   5  10   5        3.32        1.75      4.86 o
  -5  11   5        0.42       -1.28      4.83 o
  -4  11   5        7.74        7.48      5.04 o
  -3  11   5        3.04        5.55      3.87 o
  -2  11   5       14.20       13.01      4.13 o
  -1  11   5        1.62        3.66      3.70 o
   0  11   5        0.08       -3.07      3.15 o
   1  11   5        1.42       -0.45      2.85 o
   2  11   5        2.12        4.38      3.31 o
   3  11   5        0.05       -1.68      3.16 o
   4  11   5        2.89        4.74      4.48 o
  -4  12   5        0.09       -2.20      5.05 o
  -3  12   5       10.72       15.11      4.90 o
  -2  12   5        1.93        7.22      5.04 o
  -1  12   5        1.44       -0.06      4.53 o
   0  12   5        0.40        3.30      4.78 o
   1  12   5        3.45        0.43      5.38 o
   2  12   5        0.05       -3.11      3.74 o
   3  12   5        2.96        7.02      3.93 o
  -1  13   5        0.23        6.70      5.43 o
   0  13   5        0.00        1.58      5.10 o
   1  13   5        1.18        3.79      5.13 o
  -8   0   6        0.47       -0.26      2.07 o
  -6   0   6       47.18       43.91      3.88 o
  -4   0   6      256.65      293.60      8.62 o
  -2   0   6       47.24       45.90      2.09 o
   0   0   6       21.61       22.08      1.75 o
   2   0   6       11.92       12.89      1.94 o
   4   0   6      257.74      282.96     14.63 o
   6   0   6        3.81        2.84      4.52 o
   8   0   6        4.46        6.33      4.21 o
  -9   1   6        7.02        8.59      2.14 o
  -8   1   6        1.76        1.16      1.65 o
  -7   1   6        2.53        1.00      1.64 o
  -6   1   6       29.00       20.73      2.03 o
  -5   1   6       28.06       26.24      1.68 o
  -4   1   6        3.74        3.61      0.85 o
  -3   1   6      765.61      776.57      8.80 o
  -2   1   6        6.08        5.14      0.86 o
  -1   1   6       43.24       38.65      1.43 o
   0   1   6      349.94      321.16      4.27 o
   1   1   6        0.12        0.45      0.94 o
   2   1   6        0.41       -0.82      0.98 o
   3   1   6        0.69        1.63      1.08 o
   4   1   6        2.46        1.91      1.22 o
   5   1   6      206.04      201.49      5.12 o
   6   1   6        4.99        3.34      2.24 o
   7   1   6        8.74        7.53      3.02 o
   8   1   6       12.25       17.99      3.28 o
   9   1   6        0.10       -1.49      2.53 o
  -9   2   6        0.07       -0.49      1.91 o
  -8   2   6        6.50        4.71      1.85 o
  -7   2   6       44.08       41.16      2.71 o
  -6   2   6        0.09       -1.28      1.47 o
  -5   2   6        2.44        0.89      1.18 o
  -4   2   6        6.84        5.99      1.09 o
  -3   2   6      315.72      344.36      5.11 o
  -2   2   6     1328.00     1310.14     13.29 o
  -1   2   6      289.64      266.72      3.85 o
   0   2   6        9.93        6.50      1.10 o
   1   2   6       23.46       22.70      1.56 o
   2   2   6      130.15      146.50      4.16 o
   3   2   6      151.13      160.69      4.43 o
   4   2   6       18.17       20.09      1.66 o
   5   2   6       12.43       13.09      2.09 o
   6   2   6       47.93       50.20      3.39 o
   7   2   6       33.56       39.67      3.27 o
   8   2   6        0.62        0.06      2.34 o
  -9   3   6        1.75        1.49      2.06 o
  -8   3   6        2.70        1.16      1.56 o
  -7   3   6        4.84        5.65      1.85 o
  -6   3   6        3.87        1.48      1.63 o
  -5   3   6       10.74        8.66      1.54 o
  -4   3   6       41.04       44.79      1.66 o
  -3   3   6      114.13      118.02      2.71 o
  -2   3   6        3.96        4.02      1.07 o
  -1   3   6     1990.89     2023.36     23.86 o
   0   3   6     1054.91     1052.45     11.80 o
   1   3   6      188.78      188.36      3.66 o
   2   3   6      192.21      189.73      3.69 o
   3   3   6       19.36       19.91      1.91 o
   4   3   6        3.98        4.36      1.42 o
   5   3   6       19.87       19.61      2.34 o
   6   3   6        1.67       -1.55      2.04 o
   7   3   6        7.15        7.37      2.47 o
   8   3   6       20.08       27.52      3.45 o
  -9   4   6        4.15        1.02      4.40 o
  -8   4   6       12.45       14.37      4.33 o
  -7   4   6        9.79        5.94      1.91 o
  -6   4   6        2.27        0.08      1.78 o
  -5   4   6       90.18       96.63      3.11 o
  -4   4   6      151.40      148.94      3.27 o
  -3   4   6        0.40       -0.10      1.13 o
  -2   4   6      132.93      136.69      2.87 o
  -1   4   6       48.13       50.89      2.00 o
   0   4   6      493.11      516.72      7.30 o
   1   4   6     1612.16     1530.87     17.81 o
   2   4   6       16.02       15.87      1.55 o
   3   4   6       31.60       30.61      2.30 o
   4   4   6       20.44       17.58      1.86 o
   5   4   6       81.01       76.30      5.51 o
   6   4   6        0.89       -0.76      2.25 o
   7   4   6        0.07        1.65      2.37 o
   8   4   6       14.96       15.38      2.88 o
  -8   5   6        6.79       13.52      2.98 o
  -7   5   6        6.99        7.00      2.04 o
  -6   5   6       19.10       16.56      2.66 o
  -5   5   6       47.46       49.00      2.90 o
  -4   5   6      290.76      281.20      4.95 o
  -3   5   6        0.09       -0.37      1.26 o
  -2   5   6       43.17       45.47      2.13 o
  -1   5   6        0.00        0.04      1.18 o
   0   5   6       47.67       48.52      2.24 o
   1   5   6        4.19        1.95      1.32 o
   2   5   6       26.85       27.36      1.94 o
   3   5   6       70.16       70.19      4.36 o
   4   5   6        1.61        0.60      2.09 o
   5   5   6       23.07       16.05      2.84 o
   6   5   6        4.45        5.12      2.49 o
   7   5   6        3.37        0.08      2.38 o
   8   5   6        0.32        6.46      2.60 o
  -8   6   6        0.00        0.57      2.69 o
  -7   6   6        0.46       -1.90      1.90 o
  -6   6   6       16.42       20.44      2.68 o
  -5   6   6        0.98        0.80      1.92 o
  -4   6   6        0.01        2.60      1.98 o
  -3   6   6       13.25       13.94      1.87 o
  -2   6   6        1.42        2.56      1.41 o
  -1   6   6       23.38       25.87      2.03 o
   0   6   6        0.28        1.41      1.50 o
   1   6   6      288.03      262.87      6.71 o
   2   6   6      632.93      577.94      7.98 o
   3   6   6       47.27       51.69      4.70 o
   4   6   6      236.73      227.02      6.50 o
   5   6   6       23.22       27.96      3.28 o
   6   6   6        5.65        4.10      2.45 o
   7   6   6        0.81        1.26      2.61 o
  -8   7   6        4.09        3.36      3.21 o
  -7   7   6        0.74       -1.02      2.57 o
  -6   7   6        8.46        3.09      2.42 o
  -5   7   6        3.30        2.73      2.38 o
  -4   7   6        2.12        2.26      2.14 o
  -3   7   6       37.94       42.46      3.64 o
  -2   7   6        0.02        1.30      1.79 o
  -1   7   6        4.51        2.37      1.70 o
   0   7   6       75.98       68.45      2.96 o
   1   7   6      138.05      134.53      5.00 o
   2   7   6      369.29      352.04      7.53 o
   3   7   6      107.47      104.38      4.64 o
   4   7   6        5.31        2.53      2.37 o
   5   7   6        0.30       -2.82      2.82 o
   6   7   6        3.61        7.92      2.89 o
   7   7   6        0.87        2.66      3.71 o
  -7   8   6        3.49        5.36      3.16 o
  -6   8   6        0.59       -2.37      3.60 o
  -5   8   6        7.46        9.38      3.43 o
  -4   8   6       68.79       83.80      4.89 o
  -3   8   6       24.35       25.12      4.21 o
  -2   8   6       28.38       29.46      3.16 o
  -1   8   6        5.24        0.05      2.28 o
   0   8   6       63.44       58.75      3.84 o
   1   8   6      217.57      214.33      6.53 o
   2   8   6       12.86       11.25      3.03 o
   3   8   6       41.27       51.96      3.85 o
   4   8   6        0.35        0.44      2.37 o
   5   8   6        1.89        1.66      2.84 o
   6   8   6        1.43        5.11      3.03 o
   7   8   6        0.98        3.21      3.01 o
  -7   9   6        3.69        6.02      4.60 o
  -6   9   6        8.76        1.64      6.74 o
  -5   9   6        0.35        0.27      3.77 o
  -4   9   6        0.49       -0.03      5.07 o
  -3   9   6        7.69        9.81      3.65 o
  -2   9   6       25.42       28.38      5.61 o
  -1   9   6        0.03       -2.21      2.21 o
   0   9   6       29.77       26.52      3.26 o
   1   9   6        2.85        1.03      2.74 o
   2   9   6        0.15       -0.80      2.60 o
   3   9   6       33.39       37.64      4.07 o
   4   9   6       18.82       24.11      5.68 o
   5   9   6        3.44        7.48      3.70 o
   6   9   6        6.29        8.61      3.81 o
  -6  10   6        1.08        3.30      4.32 o
  -5  10   6        1.59        3.23      6.76 o
  -4  10   6        3.41        3.57      3.69 o
  -3  10   6        8.64        7.16      4.72 o
  -2  10   6        2.99        7.52      3.47 o
  -1  10   6        4.03       12.54      3.90 o
   0  10   6       41.89       42.39      4.37 o
   1  10   6        7.96        4.33      3.02 o
   2  10   6       11.72       14.47      3.58 o
   3  10   6        7.22        6.31      3.44 o
   4  10   6       10.10       14.02      4.17 o
   5  10   6        3.64        6.31      4.49 o
  -5  11   6        0.57       -0.90      5.42 o
  -4  11   6        5.14        6.76      5.01 o
  -3  11   6       41.62       48.87      5.62 o
  -2  11   6        4.90        6.59      3.87 o
  -1  11   6        0.64        5.39      4.20 o
   0  11   6        6.84       10.58      5.15 o
   1  11   6        4.37       16.47      4.26 o
   2  11   6        0.73        1.62      4.36 o
   3  11   6        0.16        3.22      3.44 o
   4  11   6        1.37        9.66      4.36 o
  -3  12   6        2.68        2.05      4.28 o
  -2  12   6        1.75       -0.44      4.54 o
  -1  12   6        0.00        3.70      6.07 o
   0  12   6        4.93        4.35      5.00 o
   1  12   6        1.29        0.62      4.58 o
   2  12   6        0.28        3.01      4.12 o
   3  12   6        0.14        2.15      3.75 o
  -9   0   7        1.06       -2.45      2.91 o
  -7   0   7       63.85       56.27      6.02 o
  -5   0   7        3.07        2.36      1.66 o
  -3   0   7      250.21      253.65      5.32 o
  -1   0   7      537.33      525.59      8.94 o
   1   0   7        0.54        1.67      1.51 o
   3   0   7      281.10      279.41      6.68 o
   5   0   7       18.19       21.77      4.06 o
   7   0   7        5.07        7.89      3.98 o
  -9   1   7        6.93        9.72      2.32 o
  -8   1   7        0.48        1.13      1.76 o
  -7   1   7       47.25       48.94      2.80 o
  -6   1   7        9.66        7.42      2.04 o
  -5   1   7       12.68       11.51      1.34 o
  -4   1   7       15.99       16.80      1.42 o
  -3   1   7       38.32       40.53      1.56 o
  -2   1   7      146.91      142.96      2.75 o
  -1   1   7      155.86      153.32      3.22 o
   0   1   7        4.74        8.89      1.34 o
   1   1   7        0.73        1.09      1.09 o
   2   1   7      163.09      164.08      4.96 o
   3   1   7       22.78       20.75      1.62 o
   4   1   7      191.53      190.38      4.30 o
   5   1   7       13.30        9.88      2.57 o
   6   1   7        0.58       -2.78      2.78 o
   7   1   7        8.38        5.48      2.88 o
   8   1   7        0.04       -1.95      2.50 o
  -9   2   7        0.12        0.28      2.14 o
  -8   2   7        8.31        5.18      2.06 o
  -7   2   7        8.05       10.41      2.19 o
  -6   2   7       18.34       18.94      2.14 o
  -5   2   7        1.73       -0.61      1.25 o
  -4   2   7      112.50      114.98      2.73 o
  -3   2   7       83.10       88.31      2.97 o
  -2   2   7       57.46       56.44      1.85 o
  -1   2   7     2042.63     2112.04     23.23 o
   0   2   7       47.87       47.94      2.00 o
   1   2   7       54.51       52.99      2.06 o
   2   2   7      183.44      184.57      4.43 o
   3   2   7      183.85      186.52      3.83 o
   4   2   7       45.25       42.02      2.08 o
   5   2   7        5.68        8.19      2.49 o
   6   2   7       44.57       45.99      3.50 o
   7   2   7       31.00       35.22      3.54 o
   8   2   7        2.49        2.51      2.59 o
  -9   3   7        0.54        2.57      2.08 o
  -8   3   7        2.15        2.67      1.96 o
  -7   3   7        3.74       -1.72      2.25 o
  -6   3   7        0.04       -0.57      1.75 o
  -5   3   7       66.17       64.78      2.60 o
  -4   3   7       12.61       11.00      1.34 o
  -3   3   7      154.27      157.59      3.74 o
  -2   3   7        8.49        9.89      1.30 o
  -1   3   7        1.18        4.40      1.29 o
   0   3   7      225.26      217.23      4.46 o
   1   3   7      174.85      178.21      3.78 o
   2   3   7        9.31        7.99      1.62 o
   3   3   7        0.39        1.00      1.46 o
   4   3   7        7.49        8.10      2.22 o
   5   3   7        2.05        3.68      2.26 o
   6   3   7       17.22       11.27      2.70 o
   7   3   7        1.87       -0.42      2.37 o
   8   3   7        2.01        3.17      2.74 o
  -9   4   7        1.37        0.98      3.17 o
  -8   4   7       15.72       17.51      2.28 o
  -7   4   7       22.08       22.24      2.94 o
  -6   4   7       21.35       21.81      4.44 o
  -5   4   7       18.56       19.88      2.32 o
  -4   4   7      163.14      155.74      4.52 o
  -3   4   7       13.21       15.33      1.70 o
  -2   4   7      260.24      275.62      4.36 o
  -1   4   7      374.31      361.19      5.22 o
   0   4   7      590.31      583.32      8.17 o
   1   4   7      515.90      498.97      6.90 o
   2   4   7        6.98       10.76      1.59 o
   3   4   7        8.83       10.33      1.82 o
   4   4   7       24.42       25.53      2.74 o
   5   4   7       35.82       33.31      3.29 o
   6   4   7        4.76        0.64      3.82 o
   7   4   7       18.56       22.15      3.18 o
   8   4   7       14.81       15.32      3.11 o
  -8   5   7        0.18       -0.81      3.02 o
  -7   5   7       23.63       27.34      2.77 o
  -6   5   7        0.02        6.47      2.22 o
  -5   5   7       30.29       29.65      2.63 o
  -4   5   7      241.53      241.01      7.11 o
  -3   5   7        4.57        3.03      1.25 o
  -2   5   7       52.97       56.84      2.36 o
  -1   5   7       15.18       20.11      1.86 o
   0   5   7       19.87       18.06      1.85 o
   1   5   7      199.05      189.70      4.51 o
   2   5   7       17.34       16.36      1.87 o
   3   5   7        5.97        6.91      2.10 o
   4   5   7       23.45       27.07      3.30 o
   5   5   7       18.91       17.48      3.03 o
   6   5   7       16.77       21.89      5.04 o
   7   5   7        0.03       -0.15      2.47 o
   8   5   7        4.25        2.69      2.75 o
  -8   6   7        0.22        3.93      3.14 o
  -7   6   7       16.08       15.39      2.69 o
  -6   6   7        8.51        7.87      2.46 o
  -5   6   7      211.70      211.71      6.71 o
  -4   6   7        0.50       -0.82      1.93 o
  -3   6   7       12.09        9.75      2.42 o
  -2   6   7        4.21        3.57      1.54 o
  -1   6   7       66.88       73.18      3.36 o
   0   6   7        7.87        8.94      1.78 o
   1   6   7       68.48       62.53      2.98 o
   2   6   7      132.25      128.72      4.48 o
   3   6   7        0.52       -0.55      2.19 o
   4   6   7        5.45        0.31      2.27 o
   5   6   7        2.93        3.30      2.57 o
   6   6   7       10.63        4.63      2.72 o
   7   6   7        0.15        3.42      2.80 o
  -8   7   7        3.89        5.55      5.44 o
  -7   7   7        0.70        0.97      2.97 o
  -6   7   7       18.42       15.75      3.52 o
  -5   7   7       14.58       18.98      3.05 o
  -4   7   7        3.87        1.91      2.38 o
  -3   7   7        5.49        7.35      2.37 o
  -2   7   7        1.06        0.08      1.72 o
  -1   7   7        4.29        5.11      2.01 o
   0   7   7       25.01       21.00      2.41 o
   1   7   7      354.38      336.48     11.19 o
   2   7   7       14.90       16.58      2.52 o
   3   7   7       14.77       12.19      2.79 o
   4   7   7        2.25        2.45      2.36 o
   5   7   7        0.21        2.48      2.74 o
   6   7   7        3.33        1.95      4.29 o
   7   7   7        0.01        0.81      2.82 o
  -7   8   7        0.08       -3.08      3.08 o
  -6   8   7        1.35       -0.21      4.64 o
  -5   8   7        1.18        2.66      3.23 o
  -4   8   7       81.99       89.56      9.52 o
  -3   8   7        3.86        5.90      2.67 o
  -2   8   7       39.26       38.47      4.27 o
  -1   8   7       53.91       56.30      3.78 o
   0   8   7       78.30       85.27      4.43 o
   1   8   7        0.46       -2.66      2.66 o
   2   8   7        0.02       -2.18      2.53 o
   3   8   7        7.93        9.45      3.04 o
   4   8   7        0.82        0.53      2.81 o
   5   8   7        5.10        1.25      3.29 o
   6   8   7        5.76        7.53      3.59 o
  -6   9   7        1.01       -2.02      3.72 o
  -5   9   7        5.01        7.29      4.15 o
  -4   9   7        1.66        0.84      3.29 o
  -3   9   7       25.49       23.23      4.17 o
  -2   9   7       32.25       35.14      4.61 o
  -1   9   7       10.78       13.67      3.30 o
   0   9   7       35.32       30.58      3.39 o
   1   9   7        0.56       -2.14      3.82 o
   2   9   7       10.58        9.01      3.22 o
   3   9   7        7.47       11.05      3.39 o
   4   9   7       10.01       12.16      7.52 o
   5   9   7        2.28        2.58      3.60 o
   6   9   7        0.23       -3.45      3.45 o
  -6  10   7        4.17        5.19      4.72 o
  -5  10   7        0.58        4.12      4.48 o
  -4  10   7        0.00       -1.80      3.22 o
  -3  10   7       43.68       45.25      5.32 o
  -2  10   7        2.36        0.99      3.35 o
  -1  10   7       14.13       18.50      4.14 o
   0  10   7        0.21       -3.06      3.06 o
   1  10   7        1.03        1.63      2.97 o
   2  10   7        3.16        3.32      3.06 o
   3  10   7       15.51       13.18      4.44 o
   4  10   7        0.50        5.74      3.98 o
   5  10   7        5.04        0.63      5.44 o
  -5  11   7        5.32        8.24      9.10 o
  -4  11   7        0.68       -0.97      4.49 o
  -3  11   7        0.96        3.94      3.97 o
  -2  11   7       18.51       18.36      4.53 o
  -1  11   7        0.00        2.06      4.04 o
   0  11   7        0.00       -3.87      3.87 o
   1  11   7        5.73        5.43      5.59 o
   2  11   7        9.64       14.05      3.95 o
   3  11   7        3.96       10.28      3.91 o
   4  11   7       29.79       29.88      5.61 o
  -3  12   7        4.81        5.88      4.42 o
  -2  12   7        7.16        8.59      7.90 o
  -1  12   7       10.96       17.11      5.86 o
   0  12   7       12.69       12.23      8.49 o
   1  12   7        4.81        5.45      5.04 o
   2  12   7        1.75        1.42      6.90 o
  -8   0   8        1.06        3.84      3.14 o
  -6   0   8        3.42        2.37      4.42 o
  -4   0   8       92.91       88.98      4.39 o
  -2   0   8       40.87       40.05      5.57 o
   0   0   8      665.61      658.59     12.27 o
   2   0   8      899.94      931.98     16.43 o
   4   0   8        1.31        1.52      2.02 o
   6   0   8       47.32       42.29      5.14 o
   8   0   8        0.39       -3.62      3.62 o
  -9   1   8        0.14        0.67      2.53 o
  -8   1   8        0.01       -1.99      1.99 o
  -7   1   8        3.58        2.60      2.07 o
  -6   1   8       17.01       14.42      2.31 o
  -5   1   8       21.29       28.08      2.31 o
  -4   1   8       36.08       35.84      1.90 o
  -3   1   8      298.58      299.89      4.44 o
  -2   1   8      170.33      180.25      4.80 o
  -1   1   8      399.06      400.76      6.02 o
   0   1   8     1147.45     1181.73     14.06 o
   1   1   8       26.33       30.03      2.07 o
   2   1   8       25.71       30.17      2.26 o
   3   1   8      140.62      143.01      3.98 o
   4   1   8        3.45        2.57      1.55 o
   5   1   8      202.45      196.14      7.28 o
   6   1   8        0.79        1.78      2.87 o
   7   1   8        9.05       13.93      3.03 o
   8   1   8        0.19       -2.14      2.76 o
  -9   2   8        0.00       -0.67      2.72 o
  -8   2   8        5.71        1.31      2.19 o
  -7   2   8        0.84       -1.84      1.98 o
  -6   2   8        0.34       -1.69      1.69 o
  -5   2   8        0.58       -0.02      1.74 o
  -4   2   8        6.68        9.49      1.40 o
  -3   2   8        4.95        2.64      1.08 o
  -2   2   8       26.27       26.94      1.62 o
  -1   2   8     1073.05     1090.88     12.41 o
   0   2   8        8.35       12.25      1.58 o
   1   2   8       14.95       14.60      1.93 o
   2   2   8       49.25       52.07      2.93 o
   3   2   8        0.31       -0.62      1.49 o
   4   2   8       49.68       53.47      3.22 o
   5   2   8       30.95       37.43      3.33 o
   6   2   8       16.96       16.81      2.94 o
   7   2   8        7.64        7.80      2.77 o
   8   2   8        3.71        8.53      3.34 o
  -9   3   8        0.03        1.46      3.54 o
  -8   3   8        1.25       -1.29      2.02 o
  -7   3   8        1.93        3.01      2.14 o
  -6   3   8       13.02       11.83      2.78 o
  -5   3   8       11.73       11.63      1.98 o
  -4   3   8      300.72      287.04      5.04 o
  -3   3   8        8.98        9.75      1.56 o
  -2   3   8      126.92      124.12      4.48 o
  -1   3   8       13.41       11.55      1.53 o
   0   3   8       29.52       26.49      2.18 o
   1   3   8        7.86        8.99      1.73 o
   2   3   8        0.09        0.99      1.49 o
   3   3   8       42.50       46.46      3.54 o
   4   3   8       39.06       38.94      3.19 o
   5   3   8      106.08      106.95      4.89 o
   6   3   8        6.25        5.94      2.63 o
   7   3   8        0.38        3.81      2.65 o
   8   3   8        2.52        6.64      3.13 o
  -8   4   8        2.68        4.19      2.23 o
  -7   4   8        1.18        0.52      2.39 o
  -6   4   8        9.16        6.66      2.36 o
  -5   4   8       29.17       30.18      2.66 o
  -4   4   8       42.17       38.96      2.36 o
  -3   4   8       68.36       70.00      2.51 o
  -2   4   8       15.23       13.58      1.54 o
  -1   4   8      118.13      127.63      4.02 o
   0   4   8       91.29      111.28      4.52 o
   1   4   8      144.20      140.77      5.92 o
   2   4   8        3.99        4.91      1.57 o
   3   4   8        0.26        0.28      1.65 o
   4   4   8        1.85        1.44      2.13 o
   5   4   8       48.15       43.86      3.83 o
   6   4   8        3.49        7.24      2.78 o
   7   4   8       10.08        9.61      2.96 o
   8   4   8       10.49        9.26      3.72 o
  -8   5   8        2.34       -0.22      2.21 o
  -7   5   8        5.46       10.65      2.45 o
  -6   5   8        7.10        5.00      2.21 o
  -5   5   8      160.36      145.48      5.60 o
  -4   5   8        6.66        7.01      2.20 o
  -3   5   8        3.28        2.37      1.51 o
  -2   5   8        2.69        1.32      1.38 o
  -1   5   8       18.05       20.90      1.97 o
   0   5   8        4.51        6.86      1.70 o
   1   5   8       12.76       10.69      1.93 o
   2   5   8      430.21      418.10      7.46 o
   3   5   8       59.95       58.44      3.26 o
   4   5   8       25.28       23.96      2.90 o
   5   5   8        0.00       -0.57      2.44 o
   6   5   8        1.43        1.74      2.64 o
   7   5   8        3.69        3.43      2.94 o
  -8   6   8        3.08        4.50      6.46 o
  -7   6   8       28.85       30.91      4.41 o
  -6   6   8       80.69       82.52      4.51 o
  -5   6   8       13.71       10.83      2.88 o
  -4   6   8        0.01       -1.55      2.02 o
  -3   6   8        3.30        3.01      2.50 o
  -2   6   8        1.63       -1.28      1.83 o
  -1   6   8        1.32        2.16      1.68 o
   0   6   8        0.67        0.50      1.63 o
   1   6   8       19.42       22.24      2.85 o
   2   6   8      229.47      213.88      5.91 o
   3   6   8        1.06        0.44      2.28 o
   4   6   8        0.01       -0.23      2.25 o
   5   6   8        0.49        1.27      2.69 o
   6   6   8        3.02       -0.84      2.73 o
   7   6   8        5.66        2.85      3.04 o
  -7   7   8        6.84       -2.81      3.02 o
  -6   7   8        0.73       -0.35      3.06 o
  -5   7   8        0.16       -2.80      2.80 o
  -4   7   8        0.78       -1.29      2.75 o
  -3   7   8       22.21       16.66      3.89 o
  -2   7   8        8.84        5.91      2.24 o
  -1   7   8       56.43       48.22      3.43 o
   0   7   8       11.56       14.97      2.76 o
   1   7   8      385.61      397.35     10.39 o
   2   7   8        0.00        1.75      2.35 o
   3   7   8        2.71       -1.81      2.31 o
   4   7   8        0.04       -2.27      2.27 o
   5   7   8        1.42       -0.26      2.69 o
   6   7   8        1.33        5.69      3.11 o
   7   7   8        2.60        1.62      3.14 o
  -7   8   8        0.04       -2.01      3.19 o
  -6   8   8        1.36        3.27      3.39 o
  -5   8   8       44.97       51.63      5.08 o
  -4   8   8      118.64      124.54      6.02 o
  -3   8   8        1.02        8.09      3.29 o
  -2   8   8        6.63        0.79      2.88 o
  -1   8   8        0.89       -0.04      2.26 o
   0   8   8        0.03       -2.21      2.21 o
   1   8   8        2.51        2.25      2.52 o
   2   8   8       64.23       61.75      4.59 o
   3   8   8        0.45        1.34      2.76 o
   4   8   8        1.59       -1.21      2.85 o
   5   8   8        7.24        7.56      3.79 o
   6   8   8        2.45       -2.29      7.01 o
  -6   9   8        0.13       -1.24      4.09 o
  -5   9   8        0.84        5.80      4.40 o
  -4   9   8       33.73       40.81      4.91 o
  -3   9   8        0.91        1.98      3.44 o
  -2   9   8       44.18       41.40      4.84 o
  -1   9   8       29.79       31.78      4.46 o
   0   9   8        8.92       14.65      3.06 o
   1   9   8        0.76       -2.69      2.69 o
   2   9   8       21.25       29.45      4.04 o
   3   9   8       18.39       17.50      4.87 o
   4   9   8        9.74       17.84      6.46 o
   5   9   8        1.84        2.20      3.86 o
  -5  10   8        0.47       -4.57      4.57 o
  -4  10   8        4.68        9.46      4.82 o
  -3  10   8        7.94        9.52      3.97 o
  -2  10   8        0.29       -4.16      4.48 o
  -1  10   8       11.56       16.18      6.10 o
   0  10   8        1.31        4.56      3.59 o
   1  10   8        2.61        5.12      3.21 o
   2  10   8        0.53       -2.88      2.88 o
   3  10   8        5.88        9.19      4.82 o
   4  10   8        0.81        1.13      4.24 o
   5  10   8        0.37       -3.77      3.77 o
  -4  11   8        0.00       -3.03      4.78 o
  -3  11   8        0.08       -1.12      5.17 o
  -2  11   8        2.09        2.25      3.87 o
  -1  11   8        0.43       -1.93      4.24 o
   0  11   8        0.01        2.35      4.25 o
   1  11   8        0.76       -3.38      4.21 o
   2  11   8        1.22        1.40      3.41 o
   3  11   8       21.33       27.75      7.18 o
  -2  12   8       12.19       12.83      5.84 o
  -1  12   8        5.62       12.21      5.74 o
   0  12   8        7.40        0.62      5.06 o
   1  12   8        3.61       -0.27      6.37 o
   2  12   8        2.57        4.51      4.46 o
  -9   0   9        3.40        3.68      3.47 o
  -7   0   9       50.72       47.57      6.92 o
  -5   0   9       23.01       20.76      5.13 o
  -3   0   9       44.15       43.96      2.69 o
  -1   0   9        3.55        6.71      2.02 o
   1   0   9        6.02        5.99      2.29 o
   3   0   9       29.22       33.15      3.47 o
   5   0   9        7.28        6.45      6.43 o
   7   0   9        0.63        0.68      3.55 o
  -9   1   9       21.88       18.73      3.64 o
  -8   1   9        0.57       -1.97      2.50 o
  -7   1   9       12.12        9.96      2.75 o
  -6   1   9       23.35       22.74      2.79 o
  -5   1   9        0.04        0.46      2.10 o
  -4   1   9        5.47        5.49      1.47 o
  -3   1   9       75.08       69.95      2.38 o
  -2   1   9       24.28       25.99      1.71 o
  -1   1   9       20.34       23.15      1.84 o
   0   1   9       64.65       63.24      2.54 o
   1   1   9       97.65      107.04      3.57 o
   2   1   9       14.79       14.75      1.98 o
   3   1   9        1.24        2.03      1.59 o
   4   1   9       27.21       32.89      2.50 o
   5   1   9       46.56       45.19      4.26 o
   6   1   9       61.46       60.37      4.25 o
   7   1   9        0.06       -2.66      2.66 o
   8   1   9        0.20        2.18      3.01 o
  -9   2   9        0.55        1.38      2.33 o
  -8   2   9        1.36       -0.85      3.86 o
  -7   2   9        1.48        1.70      2.13 o
  -6   2   9        9.08       11.57      2.73 o
  -5   2   9       17.16       18.57      2.60 o
  -4   2   9        6.93        8.57      1.83 o
  -3   2   9       74.70       76.96      2.70 o
  -2   2   9      120.12      123.85      3.57 o
  -1   2   9       78.75       70.81      2.51 o
   0   2   9        9.49       13.13      1.70 o
   1   2   9        1.10       -1.54      1.54 o
   2   2   9       24.36       26.41      2.45 o
   3   2   9        7.12       11.59      2.01 o
   4   2   9       71.39       75.95      3.74 o
   5   2   9       24.69       16.71      3.39 o
   6   2   9       14.79        9.97      3.22 o
   7   2   9        4.42        0.53      3.05 o
   8   2   9        0.69        0.17      2.87 o
  -9   3   9        0.77        3.48      6.13 o
  -8   3   9        0.15       -0.36      3.09 o
  -7   3   9        0.88        0.35      2.18 o
  -6   3   9       13.27       14.90      2.62 o
  -5   3   9       40.37       31.75      3.43 o
  -4   3   9      554.11      548.96      9.94 o
  -3   3   9       69.84       65.73      2.73 o
  -2   3   9      263.32      270.00      5.08 o
  -1   3   9      620.87      603.34      9.21 o
   0   3   9      198.21      194.47      5.34 o
   1   3   9        8.27       10.60      2.20 o
   2   3   9        3.33        1.37      1.78 o
   3   3   9       56.59       57.60      3.10 o
   4   3   9        1.28        4.15      2.22 o
   5   3   9        0.17        2.30      2.55 o
   6   3   9        9.61        8.87      3.07 o
   7   3   9        4.95       11.32      3.09 o
   8   3   9        1.02        2.80      4.98 o
  -8   4   9        0.26       -3.82      4.85 o
  -7   4   9        5.85        5.44      3.89 o
  -6   4   9        1.42       -2.18      4.22 o
  -5   4   9      152.25      152.65      5.68 o
  -4   4   9        0.15        3.28      2.05 o
  -3   4   9       30.21       31.19      2.20 o
  -2   4   9       46.27       46.04      2.24 o
  -1   4   9       93.67       98.61      3.43 o
   0   4   9        1.99        2.60      1.82 o
   1   4   9       26.13       26.60      2.67 o
   2   4   9        1.47       -1.16      1.67 o
   3   4   9        3.17        1.91      2.01 o
   4   4   9       83.40       70.55      3.85 o
   5   4   9        5.99        7.16      2.83 o
   6   4   9        0.20        3.32      2.69 o
   7   4   9       17.58       16.20      3.45 o
  -8   5   9        0.08       -2.77      2.77 o
  -7   5   9        1.23        1.06      2.85 o
  -6   5   9        9.73        9.64      2.67 o
  -5   5   9      121.68      122.17      5.74 o
  -4   5   9       19.53       17.37      2.54 o
  -3   5   9        0.30        2.24      1.99 o
  -2   5   9        4.96        6.80      1.76 o
  -1   5   9      210.33      205.21      5.07 o
   0   5   9        0.28        1.23      1.79 o
   1   5   9        1.77        2.25      1.82 o
   2   5   9     1050.91     1019.62     15.61 o
   3   5   9        0.01        0.75      2.26 o
   4   5   9        8.76        7.49      2.52 o
   5   5   9       16.73        6.95      2.96 o
   6   5   9        1.45       -1.35      3.66 o
   7   5   9        0.00        5.12      3.08 o
  -8   6   9        1.04       -3.20      3.20 o
  -7   6   9        0.18        1.02      2.92 o
  -6   6   9        0.08       -2.79      2.79 o
  -5   6   9        2.49        1.40      2.96 o
  -4   6   9        2.72       -0.16      2.42 o
  -3   6   9        0.36        2.99      2.50 o
  -2   6   9       18.67       19.04      2.31 o
  -1   6   9        4.46        5.36      2.19 o
   0   6   9        0.14       -0.23      1.84 o
   1   6   9      654.43      642.94     11.36 o
   2   6   9       82.06       76.40      3.99 o
   3   6   9        1.27        1.08      2.36 o
   4   6   9       10.57        9.34      2.74 o
   5   6   9        0.02        0.11      3.30 o
   6   6   9        1.00       -0.42      2.92 o
   7   6   9        0.10       -2.38      3.10 o
  -7   7   9        1.97       -2.22      3.19 o
  -6   7   9        0.23        1.35      3.25 o
  -5   7   9        0.45        1.31      3.08 o
  -4   7   9        0.04       -2.50      2.50 o
  -3   7   9        0.17        1.05      2.54 o
  -2   7   9       16.64       20.14      3.31 o
  -1   7   9       45.01       46.82      3.64 o
   0   7   9       76.67       70.71      4.14 o
   1   7   9      133.29      122.04      5.16 o
   2   7   9       59.89       54.34      4.42 o
   3   7   9        0.15       -0.33      2.47 o
   4   7   9        0.02       -2.43      2.43 o
   5   7   9        5.35       10.71      3.46 o
   6   7   9        0.82        3.36      3.27 o
  -7   8   9        2.48       -2.94      5.38 o
  -6   8   9        3.56        2.27      3.52 o
  -5   8   9       19.56       11.16      4.48 o
  -4   8   9       40.20       46.01      8.02 o
  -3   8   9        0.13       -2.09      2.96 o
  -2   8   9        0.85       10.05      3.55 o
  -1   8   9        2.49        2.36      2.51 o
   0   8   9       38.71       36.47      4.08 o
   1   8   9       15.42       16.82      3.04 o
   2   8   9       30.40       33.72      4.05 o
   3   8   9       42.51       45.63      6.19 o
   4   8   9        0.04        3.88      3.60 o
   5   8   9        5.05        7.13      3.90 o
   6   8   9        0.25        0.92      3.73 o
  -6   9   9        3.68       -0.79      4.35 o
  -5   9   9        2.68        4.73      4.25 o
  -4   9   9        0.34        5.99      3.72 o
  -3   9   9       28.14       20.98      4.37 o
  -2   9   9        4.68        3.50      3.48 o
  -1   9   9        1.44        2.04      4.34 o
   0   9   9        1.73        2.63      2.71 o
   1   9   9        7.03        6.19      3.12 o
   2   9   9        0.84        0.89      3.13 o
   3   9   9       33.10       32.10      5.78 o
   4   9   9       14.14       24.51      4.92 o
   5   9   9        0.02        1.24      3.99 o
  -5  10   9        0.01       -6.95     11.30 o
  -4  10   9       11.04        2.79      4.76 o
  -3  10   9       20.02       21.59      4.76 o
  -2  10   9        1.04        3.04      3.84 o
  -1  10   9        1.67        5.20      3.81 o
   0  10   9       53.25       56.02      6.86 o
   1  10   9        0.03       -1.63      2.99 o
   2  10   9        2.26        3.27      3.39 o
   3  10   9       28.32       27.30      4.55 o
   4  10   9        0.91       -1.33      4.04 o
  -4  11   9        1.25       -4.52      4.52 o
  -3  11   9       23.62       31.58      5.52 o
  -2  11   9        8.03        6.46      4.32 o
  -1  11   9        0.21        7.31      5.63 o
   0  11   9        0.30        1.44      4.78 o
   1  11   9        4.55        8.27      5.27 o
   2  11   9        0.25        3.26      4.08 o
   3  11   9        0.07        2.88      3.79 o
  -2  12   9        2.06       10.91      8.94 o
  -1  12   9        0.17       -4.14      6.51 o
   0  12   9        0.61        0.86      5.31 o
   1  12   9        0.00        5.54      5.39 o
  -8   0  10       18.02       16.18      5.73 o
  -6   0  10        0.00        0.75      4.47 o
  -4   0  10        0.36        1.01      2.40 o
  -2   0  10      191.95      211.67      6.27 o
   0   0  10      168.91      167.29      6.44 o
   2   0  10      107.31      102.96      5.28 o
   4   0  10       67.77       70.57      4.73 o
   6   0  10       15.80       20.15      4.78 o
   8   0  10        2.92        0.41      4.42 o
  -9   1  10        3.60        3.59      3.83 o
  -8   1  10        0.04       -1.46      2.67 o
  -7   1  10        7.27        3.74      3.30 o
  -6   1  10        1.27        0.11      2.58 o
  -5   1  10        6.36        5.81      2.36 o
  -4   1  10       41.11       37.22      2.53 o
  -3   1  10      256.76      236.63      5.77 o
  -2   1  10      169.52      173.90      4.84 o
  -1   1  10       56.56       66.08      2.93 o
   0   1  10      173.94      173.79      5.03 o
   1   1  10        5.67        3.31      1.80 o
   2   1  10        6.94        5.38      2.46 o
   3   1  10        5.10        4.45      2.05 o
   4   1  10        2.68        1.29      2.27 o
   5   1  10        5.95        6.01      2.97 o
   6   1  10       10.44       12.93      3.82 o
   7   1  10        1.14        3.09      2.86 o
   8   1  10        1.91        2.14      3.30 o
  -8   2  10        1.95        3.83      3.21 o
  -7   2  10        3.64        4.21      2.74 o
  -6   2  10       22.75       19.38      3.18 o
  -5   2  10       25.22       23.60      3.29 o
  -4   2  10       30.56       28.47      2.41 o
  -3   2  10        5.78        6.80      1.64 o
  -2   2  10      195.09      197.23      4.36 o
  -1   2  10        5.17        3.78      1.52 o
   0   2  10        0.98        2.24      1.58 o
   1   2  10       99.64       99.12      3.73 o
   2   2  10       15.45       15.76      2.22 o
   3   2  10       92.23       95.49      3.75 o
   4   2  10       27.48       28.36      3.22 o
   5   2  10       29.29       38.83      6.30 o
   6   2  10        6.00        3.52      2.84 o
   7   2  10        0.94        1.29      2.89 o
  -8   3  10        3.61        2.85      3.05 o
  -7   3  10        4.30        1.12      4.92 o
  -6   3  10       16.63       15.04      2.68 o
  -5   3  10        0.04       -0.62      2.45 o
  -4   3  10      239.69      246.36      8.10 o
  -3   3  10        0.57        0.81      1.53 o
  -2   3  10       35.18       33.45      2.37 o
  -1   3  10      110.28      108.78      3.58 o
   0   3  10      116.79      116.01      3.74 o
   1   3  10        0.02        0.57      1.86 o
   2   3  10       76.05       82.26      6.20 o
   3   3  10       86.18       86.83      3.76 o
   4   3  10       19.52       16.59      2.67 o
   5   3  10       67.92       58.26      4.33 o
   6   3  10        3.04        4.27      3.19 o
   7   3  10        4.84       11.41      3.70 o
  -8   4  10        2.04       -2.79      2.79 o
  -7   4  10        9.60        6.33      5.27 o
  -6   4  10        0.89        5.33      2.97 o
  -5   4  10       39.75       41.33      3.61 o
  -4   4  10        0.77       -1.10      1.98 o
  -3   4  10       10.19        8.45      2.32 o
  -2   4  10      202.27      206.00      5.07 o
  -1   4  10       16.14       14.16      2.07 o
   0   4  10        5.19        7.09      1.94 o
   1   4  10        2.43        2.83      2.24 o
   2   4  10       66.40       71.63      3.54 o
   3   4  10       13.77       11.64      2.26 o
   4   4  10       13.24       12.24      2.70 o
   5   4  10        3.35        2.07      2.92 o
   6   4  10        7.22        4.00      2.98 o
   7   4  10        8.13       11.63      4.13 o
  -8   5  10        8.08        9.62      3.42 o
  -7   5  10       26.97       31.97      9.21 o
  -6   5  10        0.10       -1.74      2.78 o
  -5   5  10        2.21       -2.09      2.71 o
  -4   5  10        5.00        6.36      2.74 o
  -3   5  10        6.97        7.26      2.11 o
  -2   5  10        2.21        2.75      1.67 o
  -1   5  10       45.92       49.50      2.75 o
   0   5  10       56.12       51.14      3.38 o
   1   5  10      177.99      173.98      5.40 o
   2   5  10       35.41       33.27      2.97 o
   3   5  10        7.31        9.50      2.63 o
   4   5  10        1.98       -1.30      2.23 o
   5   5  10       11.37       13.38      3.29 o
   6   5  10        4.61        7.67      3.12 o
   7   5  10        0.19        3.06      3.25 o
  -7   6  10        2.29        0.56      3.17 o
  -6   6  10        0.54       -0.52      3.17 o
  -5   6  10        0.92       -0.39      3.04 o
  -4   6  10        5.38        8.00      2.81 o
  -3   6  10        2.21        3.89      2.58 o
  -2   6  10       16.54       17.23      3.67 o
  -1   6  10       56.12       56.46      3.76 o
   0   6  10       53.50       53.83      3.81 o
   1   6  10       62.99       64.18      3.74 o
   2   6  10       48.12       38.99      3.16 o
   3   6  10        8.13       14.29      2.88 o
   4   6  10        0.60        1.20      2.80 o
   5   6  10        7.77        8.98      3.28 o
   6   6  10        0.47       -3.83      3.83 o
  -7   7  10        5.05        4.47      3.61 o
  -6   7  10        7.23        9.46      3.72 o
  -5   7  10        0.34       10.41      3.43 o
  -4   7  10        4.48        2.14      2.80 o
  -3   7  10        0.61       -2.22      2.79 o
  -2   7  10       66.09       53.79      5.09 o
  -1   7  10        2.02        0.80      2.35 o
   0   7  10       18.99       15.79      2.96 o
   1   7  10        7.57        8.82      2.70 o
   2   7  10       20.68       21.58      3.48 o
   3   7  10        2.17        2.23      2.88 o
   4   7  10        0.42       -1.41      3.14 o
   5   7  10       16.39       27.16      4.62 o
   6   7  10        5.29       11.05      4.09 o
  -6   8  10        9.78       12.51      4.75 o
  -5   8  10       14.33       14.31      4.79 o
  -4   8  10        1.37        3.79      3.41 o
  -3   8  10        3.33        4.93      3.34 o
  -2   8  10       11.53        5.85      3.44 o
  -1   8  10        0.03       -3.65      3.65 o
   0   8  10        0.77        0.59      2.59 o
   1   8  10        8.62        8.92      3.22 o
   2   8  10       34.44       25.01      3.99 o
   3   8  10       23.69       24.87      3.88 o
   4   8  10        0.09       -1.25      3.63 o
   5   8  10        0.27        4.69      7.61 o
  -6   9  10        2.90        9.40      5.05 o
  -5   9  10        2.40        1.92      6.98 o
  -4   9  10        3.79        5.46      4.47 o
  -3   9  10       12.69       11.28      4.04 o
  -2   9  10        1.93       -0.32      3.37 o
  -1   9  10        0.75       -0.45      3.38 o
   0   9  10        0.00       -0.92      2.93 o
   1   9  10        2.06       -0.93      3.07 o
   2   9  10        9.74        7.28      3.53 o
   3   9  10        8.37        6.49      3.84 o
   4   9  10       26.29       33.47      5.43 o
   5   9  10        0.28        2.13      4.10 o
  -5  10  10        1.96        4.59      5.13 o
  -4  10  10       20.17       26.43      6.24 o
  -3  10  10       12.00        9.57      4.66 o
  -2  10  10        0.09        0.69      3.58 o
  -1  10  10        4.50       11.18      4.69 o
   0  10  10       13.33       24.18      5.80 o
   1  10  10       14.53       18.94      4.69 o
   2  10  10        1.11        4.29      3.51 o
   3  10  10        0.73        5.94      4.86 o
   4  10  10        0.89       -1.91      4.07 o
  -3  11  10       11.88       18.21      5.11 o
  -2  11  10        0.02       -0.88      7.34 o
  -1  11  10        0.00       -4.25      4.25 o
   0  11  10        0.00       -4.02      4.02 o
   1  11  10        4.29        5.39      4.85 o
   2  11  10        0.85        1.86      4.27 o
  -7   0  11        0.11       -3.90      3.90 o
  -5   0  11        7.23        5.40      4.65 o
  -3   0  11       37.31       38.19      3.69 o
  -1   0  11      752.63      773.50     18.28 o
   1   0  11      135.15      131.04      6.18 o
   3   0  11       42.58       43.30      4.86 o
   5   0  11       29.45       25.08      5.02 o
   7   0  11        2.02        7.26      4.61 o
  -8   1  11        8.91       12.67      3.50 o
  -7   1  11        3.65        3.59      3.98 o
  -6   1  11        1.82        1.81      5.14 o
  -5   1  11       11.88       16.18      3.88 o
  -4   1  11      166.53      172.25      4.92 o
  -3   1  11      372.99      384.39      8.19 o
  -2   1  11       39.74       42.21      2.40 o
  -1   1  11      136.33      142.71      3.88 o
   0   1  11       58.45       55.32      5.11 o
   1   1  11        2.05        1.01      1.81 o
   2   1  11       64.26       62.99      3.30 o
   3   1  11        6.52        5.22      2.08 o
   4   1  11      127.08      137.84      5.89 o
   5   1  11        6.50        5.46      2.88 o
   6   1  11        2.20       -2.63      2.63 o
   7   1  11        3.52        1.10      3.68 o
  -8   2  11        0.90       -2.58      2.87 o
  -7   2  11       12.00       13.74      3.30 o
  -6   2  11        0.05       -1.17      3.23 o
  -5   2  11        8.85       16.90      4.42 o
  -4   2  11      151.59      148.59      5.67 o
  -3   2  11       26.49       28.44      2.62 o
  -2   2  11       21.39       22.98      2.09 o
  -1   2  11        1.43        1.52      1.68 o
   0   2  11        0.01       -0.61      1.74 o
   1   2  11        0.46       -0.62      1.87 o
   2   2  11        9.34       10.66      2.24 o
   3   2  11        3.46        1.83      2.02 o
   4   2  11        4.08        8.02      3.22 o
   5   2  11        5.26        4.74      2.95 o
   6   2  11        2.25        2.13      2.85 o
   7   2  11        0.03        5.66      3.28 o
  -8   3  11        1.83        1.08      3.12 o
  -7   3  11        4.56        8.86      3.17 o
  -6   3  11       36.73       35.50      4.16 o
  -5   3  11       97.06       99.00      6.83 o
  -4   3  11       15.61       13.96      2.78 o
  -3   3  11        0.19        2.00      2.07 o
  -2   3  11       53.54       56.27      2.71 o
  -1   3  11       41.05       40.41      2.69 o
   0   3  11       68.97       77.60      3.60 o
   1   3  11       82.42       78.36      3.64 o
   2   3  11      161.83      155.21      4.96 o
   3   3  11      200.29      195.66      6.03 o
   4   3  11       58.89       62.39      7.00 o
   5   3  11       17.91       14.26      3.89 o
   6   3  11        0.97       -3.04      3.04 o
   7   3  11        7.70        4.47      3.33 o
  -8   4  11        1.66        1.10      3.75 o
  -7   4  11        0.14       -1.23      3.07 o
  -6   4  11        0.66       -2.82      2.84 o
  -5   4  11        4.15        2.88      3.01 o
  -4   4  11        0.03       -2.65      2.65 o
  -3   4  11       11.61        8.35      2.68 o
  -2   4  11        8.42        5.14      2.25 o
  -1   4  11       31.92       36.14      2.67 o
   0   4  11        1.49        0.10      1.89 o
   1   4  11       46.44       48.54      3.57 o
   2   4  11        0.81        0.02      2.16 o
   3   4  11        9.36       13.75      2.73 o
   4   4  11       13.97       14.13      3.29 o
   5   4  11        0.38        1.16      2.76 o
   6   4  11        0.08       -2.81      2.81 o
   7   4  11        2.16       -0.52      3.64 o
  -8   5  11        9.80        6.92      3.78 o
  -7   5  11        0.13       -0.98      3.12 o
  -6   5  11        1.33        7.04      3.23 o
  -5   5  11        0.95       -0.01      3.11 o
  -4   5  11        1.07       -1.23      2.37 o
  -3   5  11        0.14       -2.36      2.36 o
  -2   5  11        3.21        6.92      2.19 o
  -1   5  11       51.33       42.42      3.12 o
   0   5  11      101.11      102.62      5.26 o
   1   5  11      222.02      215.48      6.58 o
   2   5  11        4.94        3.25      2.59 o
   3   5  11        2.34       -0.91      2.38 o
   4   5  11        0.14        1.26      2.81 o
   5   5  11        1.96        3.13      3.54 o
   6   5  11        0.14       -0.06      3.07 o
  -7   6  11        0.25       -4.00      5.29 o
  -6   6  11        0.18        2.58      3.24 o
  -5   6  11       10.81       14.74      3.82 o
  -4   6  11        1.58        2.46      2.73 o
  -3   6  11        1.21        4.04      2.64 o
  -2   6  11        0.02        0.59      2.31 o
  -1   6  11        7.72        1.22      2.53 o
   0   6  11       17.62       16.14      4.46 o
   1   6  11        5.11        3.74      2.72 o
   2   6  11       38.26       38.62      4.02 o
   3   6  11        7.20        8.54      3.14 o
   4   6  11        0.22       -3.75      3.75 o
   5   6  11        0.33        4.25      3.18 o
   6   6  11        1.46        2.88      3.40 o
  -7   7  11        3.42       -1.11      3.52 o
  -6   7  11        0.03        1.47      3.55 o
  -5   7  11        0.45       -3.00      3.00 o
  -4   7  11       14.33       12.00      3.74 o
  -3   7  11       11.99       12.33      3.75 o
  -2   7  11       45.40       30.50      4.44 o
  -1   7  11        9.56       11.80      3.28 o
   0   7  11       65.27       65.07      4.30 o
   1   7  11       13.79       12.14      4.41 o
   2   7  11        0.03        1.96      2.93 o
   3   7  11       12.70       13.30      3.46 o
   4   7  11        0.00        1.79      3.94 o
   5   7  11        3.86        3.26      3.92 o
   6   7  11        2.41        6.11      4.08 o
  -6   8  11        6.80       -2.22      6.61 o
  -5   8  11       13.66       12.97      5.10 o
  -4   8  11        0.02        3.11      9.25 o
  -3   8  11       11.75        1.47      5.71 o
  -2   8  11        0.09       -4.15      4.15 o
  -1   8  11       34.78       31.52      4.59 o
   0   8  11        4.42        8.23      2.82 o
   1   8  11        0.06        2.58      2.96 o
   2   8  11       25.58       12.89      5.51 o
   3   8  11        3.46        1.87      4.89 o
   4   8  11        0.36        4.71      4.00 o
   5   8  11        2.59        1.81      3.98 o
  -5   9  11        3.24       -1.56      4.25 o
  -4   9  11        0.00       -4.07      5.53 o
  -3   9  11        0.21       -3.39      3.39 o
  -2   9  11        3.12       -3.53      6.86 o
  -1   9  11        2.18       12.25      4.77 o
   0   9  11        9.89       13.16      5.17 o
   1   9  11        0.50       -0.24      3.22 o
   2   9  11        4.98        4.85      3.48 o
   3   9  11       14.37       12.96      3.99 o
   4   9  11        3.80       10.95      8.03 o
  -4  10  11       14.49       12.32      5.68 o
  -3  10  11        2.84        1.30      4.10 o
  -2  10  11        0.04       -1.09      3.73 o
  -1  10  11        0.32       -2.23      3.99 o
   0  10  11        0.10        8.48      4.87 o
   1  10  11        1.05        6.75      4.80 o
   2  10  11       10.24       14.55      4.39 o
   3  10  11        1.60       -5.01      5.01 o
  -3  11  11        0.11       -3.75      5.07 o
  -2  11  11        0.58       -0.78      4.65 o
  -1  11  11        0.00        2.71      5.29 o
   0  11  11        6.67        0.62      7.14 o
   1  11  11        0.44       -1.99      9.75 o
  -8   0  12        0.63       -2.45      5.18 o
  -6   0  12        0.23       11.42      5.64 o
  -4   0  12        0.41       -3.13      3.25 o
  -2   0  12        0.11        4.80      2.47 o
   0   0  12        7.58       15.79      3.28 o
   2   0  12        1.33       -3.77      4.09 o
   4   0  12       18.89       16.37      4.68 o
   6   0  12        8.38        5.00      4.53 o
  -8   1  12        0.39       -0.10      3.00 o
  -7   1  12        7.95        1.81      3.93 o
  -6   1  12        1.24       -1.16      3.25 o
  -5   1  12        2.08        5.49      3.61 o
  -4   1  12      233.43      238.19      8.32 o
  -3   1  12        2.98        2.64      1.90 o
  -2   1  12       45.77       53.05      2.75 o
  -1   1  12       10.65       11.58      2.15 o
   0   1  12       72.76       69.55      4.24 o
   1   1  12       37.12       38.57      2.91 o
   2   1  12       18.04       20.56      2.56 o
   3   1  12       57.12       53.22      3.28 o
   4   1  12       22.21       26.58      3.58 o
   5   1  12       29.53       32.44      3.93 o
   6   1  12       11.67        5.07      3.25 o
   7   1  12        0.52        3.59      3.33 o
  -8   2  12        0.01       -2.28      3.26 o
  -7   2  12        3.80        2.85      3.58 o
  -6   2  12        0.03        6.05      3.74 o
  -5   2  12       29.87       28.57      4.73 o
  -4   2  12        0.45        2.95      2.83 o
  -3   2  12        0.00        0.54      2.39 o
  -2   2  12        6.32        9.05      2.31 o
  -1   2  12        0.04        0.07      1.85 o
   0   2  12       44.89       43.25      3.30 o
   1   2  12        1.00        1.38      2.12 o
   2   2  12       12.12       13.32      2.88 o
   3   2  12        0.07       -1.22      1.98 o
   4   2  12        3.32        3.92      3.31 o
   5   2  12       26.03       24.11      3.73 o
   6   2  12        8.38        8.00      3.39 o
   7   2  12        0.14        1.71      3.33 o
  -8   3  12        9.67       10.54      3.69 o
  -7   3  12       17.79       21.46      3.86 o
  -6   3  12        0.00        2.70      3.60 o
  -5   3  12      113.19      111.15      8.72 o
  -4   3  12        0.24       -0.38      2.69 o
  -3   3  12        0.19        1.30      2.32 o
  -2   3  12       29.39       35.53      3.23 o
  -1   3  12       77.97       75.16      3.70 o
   0   3  12       53.60       57.27      3.41 o
   1   3  12       91.93       92.01      4.03 o
   2   3  12      256.09      255.01      6.60 o
   3   3  12       55.54       61.62      4.22 o
   4   3  12        1.95        2.64      2.83 o
   5   3  12       43.52       48.22      4.42 o
   6   3  12        0.60       -0.16      2.94 o
   7   3  12        0.02        2.90      3.39 o
  -8   4  12        0.34       -2.11      3.32 o
  -7   4  12        0.27        0.38      3.24 o
  -6   4  12       17.05       20.91      3.87 o
  -5   4  12        8.58       14.50      3.68 o
  -4   4  12       18.69       21.49      3.82 o
  -3   4  12        1.46        1.21      2.87 o
  -2   4  12       15.98       16.89      5.52 o
  -1   4  12       92.34       92.85      7.73 o
   0   4  12        1.53        0.81      2.11 o
   1   4  12      109.95      111.14      5.69 o
   2   4  12        0.38        3.19      2.15 o
   3   4  12        0.04        0.29      2.52 o
   4   4  12       50.32       44.06      4.90 o
   5   4  12        0.08        1.44      3.43 o
   6   4  12        0.06        9.11      5.79 o
  -7   5  12        3.07        0.38      8.05 o
  -6   5  12       11.54        7.23      3.50 o
  -5   5  12       32.53       26.82      4.53 o
  -4   5  12        1.90        6.12      2.72 o
  -3   5  12        0.22       -1.62      2.39 o
  -2   5  12       89.35       79.24      4.77 o
  -1   5  12      196.32      186.31      6.99 o
   0   5  12       38.66       38.41      4.34 o
   1   5  12      309.69      303.67      8.97 o
   2   5  12        0.19        1.43      2.78 o
   3   5  12        0.37        0.85      2.45 o
   4   5  12        7.00        1.72      3.02 o
   5   5  12        4.73        6.18      3.34 o
   6   5  12        1.04        0.40      3.84 o
  -7   6  12        0.00       -3.07      4.01 o
  -6   6  12        7.94       13.85      3.88 o
  -5   6  12        4.51        2.31      3.28 o
  -4   6  12        0.09        2.34      2.83 o
  -3   6  12        4.03        6.29      2.97 o
  -2   6  12       26.89       21.64      4.03 o
  -1   6  12        5.34       -0.44      7.38 o
   0   6  12        0.52       -0.49      2.39 o
   1   6  12        1.38        1.47      2.67 o
   2   6  12        4.62        1.41      2.90 o
   3   6  12        7.98       10.69      3.28 o
   4   6  12        0.64        1.80      3.52 o
   5   6  12        2.65        1.65      3.52 o
   6   6  12        0.02        3.83      3.96 o
  -6   7  12        0.46        6.87      4.18 o
  -5   7  12        3.39       -0.82      4.92 o
  -4   7  12        5.40        3.63      4.35 o
  -3   7  12        5.18        9.51      3.58 o
  -2   7  12       26.45       22.15      4.34 o
  -1   7  12       11.69        7.11      3.13 o
   0   7  12        1.12        0.42      2.90 o
   1   7  12       13.35        8.01      3.26 o
   2   7  12        6.42        5.64      3.23 o
   3   7  12        2.33        1.96      3.12 o
   4   7  12        6.06        7.54      4.24 o
   5   7  12        0.37       -3.81      3.81 o
  -6   8  12        0.01       -2.24      4.40 o
  -5   8  12        1.66       -1.21      5.62 o
  -4   8  12        0.17       -3.97      3.97 o
  -3   8  12        0.35       -3.24      3.24 o
  -2   8  12        4.57        7.16      3.62 o
  -1   8  12        1.19       -2.53      3.13 o
   0   8  12       11.10       10.97      3.42 o
   1   8  12       21.55       24.71      4.06 o
   2   8  12       34.42       23.17      4.65 o
   3   8  12        1.24       -2.19      3.08 o
   4   8  12        0.62       -0.09      4.03 o
  -5   9  12        0.00       -4.62      4.62 o
  -4   9  12        0.17        1.84      5.05 o
  -3   9  12        3.92        8.95      3.85 o
  -2   9  12        0.00        3.95      3.58 o
  -1   9  12        0.97       -3.58      3.58 o
   0   9  12       12.36       12.50      8.27 o
   1   9  12       12.63       20.76      4.86 o
   2   9  12        4.52        4.43      3.58 o
   3   9  12        8.76       11.67      5.15 o
   4   9  12        0.28       -0.88      3.94 o
  -4  10  12       10.92        8.59      5.63 o
  -3  10  12       11.52       29.20      5.58 o
  -2  10  12        0.41        2.71      3.94 o
  -1  10  12        8.59        6.65      5.84 o
   0  10  12        0.62       -3.99      3.99 o
   1  10  12        4.07        3.63      4.86 o
   2  10  12       16.83       12.48      4.82 o
  -1  11  12        4.95        6.72      5.53 o
   0  11  12        7.52        6.44      5.53 o
  -7   0  13        0.94       -4.78      4.78 o
  -5   0  13        0.00       -0.64      5.05 o
  -3   0  13      126.28      130.58      7.87 o
  -1   0  13        0.83        1.37      3.59 o
   1   0  13       49.45       46.32      4.52 o
   3   0  13        9.42        6.38      3.23 o
   5   0  13        0.01       -1.90      4.36 o
  -8   1  13        1.22        4.03      4.19 o
  -7   1  13        0.93       -4.44      7.05 o
  -6   1  13        0.22        7.28      3.90 o
  -5   1  13        2.04        6.68      3.85 o
  -4   1  13       98.25      103.63      7.21 o
  -3   1  13      289.99      283.78      8.05 o
  -2   1  13      223.06      239.28      7.48 o
  -1   1  13       11.09        8.63      2.32 o
   0   1  13        3.52        3.27      2.26 o
   1   1  13        3.26       -1.35      2.07 o
   2   1  13      112.45      119.47      5.11 o
   3   1  13       53.63       53.54      3.93 o
   4   1  13        4.19        6.93      3.51 o
   5   1  13       14.67       17.39      3.65 o
   6   1  13        3.24        4.42      4.27 o
  -8   2  13        0.04       -2.34      3.29 o
  -7   2  13        3.07        2.26      3.88 o
  -6   2  13        3.46        0.31      3.55 o
  -5   2  13       14.89       16.28      4.52 o
  -4   2  13        1.84       -1.15      3.39 o
  -3   2  13        6.57        3.87      2.62 o
  -2   2  13       54.04       55.61      5.12 o
  -1   2  13        1.94        0.67      2.25 o
   0   2  13       13.34       13.49      2.86 o
   1   2  13        9.95       10.01      2.38 o
   2   2  13        6.47        5.03      2.19 o
   3   2  13        8.28        8.42      2.70 o
   4   2  13       29.79       32.31      4.03 o
   5   2  13        2.62        0.00      3.79 o
   6   2  13        0.43        1.42      3.18 o
  -7   3  13        4.89        5.91      3.47 o
  -6   3  13       13.07        9.08      8.82 o
  -5   3  13       28.03       26.02      4.84 o
  -4   3  13        3.87        2.28      3.75 o
  -3   3  13        0.99        0.65      2.84 o
  -2   3  13        3.81        2.57      2.58 o
  -1   3  13       72.07       72.49      4.11 o
   0   3  13       47.79       43.93      3.52 o
   1   3  13       31.84       25.10      2.80 o
   2   3  13      146.72      136.50      8.27 o
   3   3  13       15.36       15.99      3.02 o
   4   3  13        3.33        5.52      3.03 o
   5   3  13        0.03        2.62      3.12 o
   6   3  13        0.83        2.79      3.33 o
  -7   4  13        0.06        0.11      4.06 o
  -6   4  13        4.72        4.56      3.29 o
  -5   4  13        3.04        6.90      3.36 o
  -4   4  13        1.27        0.82      4.81 o
  -3   4  13        1.04       -0.78      2.87 o
  -2   4  13        0.00        0.38      2.47 o
  -1   4  13        0.37        1.91      2.42 o
   0   4  13        3.19        6.24      3.24 o
   1   4  13       21.44       29.79      5.33 o
   2   4  13       10.65       11.04      2.55 o
   3   4  13        4.73        0.56      2.53 o
   4   4  13        1.44        3.01      3.01 o
   5   4  13        0.23        2.28      3.29 o
   6   4  13        3.56        5.25      3.64 o
  -7   5  13        5.18        2.43      4.08 o
  -6   5  13        4.61       -1.26      3.43 o
  -5   5  13       13.19       14.85      3.96 o
  -4   5  13        0.92        0.61      3.16 o
  -3   5  13        0.26       -3.72      4.83 o
  -2   5  13        6.41        2.06      2.70 o
  -1   5  13        5.89        5.11      2.81 o
   0   5  13       46.18       44.14      3.73 o
   1   5  13        3.71        7.16      2.74 o
   2   5  13       24.81       25.97      3.80 o
   3   5  13        0.03        1.17      3.33 o
   4   5  13        2.91       -0.31      4.01 o
   5   5  13       16.61       17.68      5.51 o
   6   5  13        4.81       12.93      5.36 o
  -6   6  13        9.97        7.38      4.06 o
  -5   6  13        0.26       -1.14      3.50 o
  -4   6  13        0.00        3.32      7.66 o
  -3   6  13        8.96       12.68      4.39 o
  -2   6  13       41.23       48.85      5.56 o
  -1   6  13        0.20        1.17      2.77 o
   0   6  13        0.62        0.39      2.46 o
   1   6  13        2.70        2.22      2.86 o
   2   6  13       16.18       19.43      6.87 o
   3   6  13        0.06       -1.21      3.22 o
   4   6  13        0.52        2.26      3.82 o
   5   6  13        0.09        7.38      4.87 o
  -6   7  13        1.34       -2.11      4.57 o
  -5   7  13        6.27        8.17      5.02 o
  -4   7  13        6.77        8.64      4.87 o
  -3   7  13       15.61       11.24      3.96 o
  -2   7  13        1.07       -2.36      3.18 o
  -1   7  13       20.05        7.91      3.89 o
   0   7  13        2.10        0.71      2.92 o
   1   7  13        3.08       -0.04      3.45 o
   2   7  13       26.75       26.91      4.25 o
   3   7  13        0.02        2.84      4.17 o
   4   7  13       23.74       36.16      5.60 o
   5   7  13        9.53        7.58      4.52 o
  -5   8  13        2.73        4.60      5.95 o
  -4   8  13        0.02       -3.11      4.64 o
  -3   8  13        2.73        4.01      5.44 o
  -2   8  13        0.27        3.37      3.76 o
  -1   8  13        0.30       -1.65      3.38 o
   0   8  13        9.37        9.42      4.88 o
   1   8  13        5.83        7.86      4.67 o
   2   8  13       12.52        9.80      3.76 o
   3   8  13        6.38        6.13      4.25 o
   4   8  13        0.19       -3.24      4.12 o
  -4   9  13        1.47       -1.96      4.85 o
  -3   9  13        0.06        0.25      5.08 o
  -2   9  13        0.05       -1.70      3.65 o
  -1   9  13        2.00        7.16      5.04 o
   0   9  13        4.69       -2.10      4.48 o
   1   9  13        9.63        9.71      5.28 o
   2   9  13        1.34       -3.17      3.47 o
   3   9  13        6.28       17.35      4.94 o
  -3  10  13        3.86       11.84      5.91 o
  -2  10  13        0.06       -2.79      4.64 o
  -1  10  13        0.57       -0.79      4.95 o
   0  10  13        3.45        5.51      5.27 o
   1  10  13        0.00       -4.73      4.73 o
  -6   0  14        7.29       10.40      6.11 o
  -4   0  14       23.54       20.63      6.92 o
  -2   0  14       33.66       31.68      7.99 o
   0   0  14        4.72        1.34      2.92 o
   2   0  14       18.08       17.65      4.06 o
   4   0  14        2.29        3.91      4.44 o
   6   0  14        4.30        0.41      4.73 o
  -7   1  14        1.97        3.53      4.09 o
  -6   1  14       16.52       17.36      4.74 o
  -5   1  14        5.94        0.94      3.75 o
  -4   1  14      155.77      149.64      8.94 o
  -3   1  14      108.62      105.81      5.23 o
  -2   1  14       27.61       25.87      3.36 o
  -1   1  14       21.24       23.00      3.34 o
   0   1  14       12.45        9.09      2.34 o
   1   1  14       10.41       11.75      2.45 o
   2   1  14        1.92        2.50      2.16 o
   3   1  14       57.60       59.45      4.74 o
   4   1  14       64.35       79.34      5.37 o
   5   1  14        6.55        9.05      3.81 o
   6   1  14        4.00        5.73      4.77 o
  -7   2  14        0.15        0.19      4.03 o
  -6   2  14        2.82        1.19      3.98 o
  -5   2  14        4.95       -3.53      3.53 o
  -4   2  14       10.40        6.08      4.21 o
  -3   2  14        9.98        7.06      3.27 o
  -2   2  14        4.43        0.61      2.55 o
  -1   2  14        3.36       -2.42      2.42 o
   0   2  14       14.30        9.98      2.61 o
   1   2  14        0.11        0.49      2.07 o
   2   2  14        0.26       -1.71      2.30 o
   3   2  14        5.30        8.67      2.88 o
   4   2  14       15.72       18.76      3.74 o
   5   2  14       14.31       15.77      3.89 o
   6   2  14        0.49       -1.29      4.43 o
  -7   3  14       10.43       14.51      4.17 o
  -6   3  14        3.07       -0.74      5.08 o
  -5   3  14        4.96        5.86      4.16 o
  -4   3  14        2.24        2.15      3.79 o
  -3   3  14        1.04       -2.68      4.05 o
  -2   3  14       68.28       68.71      4.63 o
  -1   3  14       12.23       11.61      3.04 o
   0   3  14        0.88        1.78      2.41 o
   1   3  14       39.30       37.91      3.53 o
   2   3  14       76.01       75.68      4.51 o
   3   3  14        3.40        5.65      2.76 o
   4   3  14       13.53       13.37      5.04 o
   5   3  14        8.93        8.85      3.57 o
   6   3  14        0.95        0.97      3.41 o
  -7   4  14        3.78        5.54      4.45 o
  -6   4  14        0.06        0.44      3.38 o
  -5   4  14       10.36        8.47      9.32 o
  -4   4  14       13.89       14.19      4.77 o
  -3   4  14        0.07        0.88      3.05 o
  -2   4  14       11.87       14.21      3.31 o
  -1   4  14       20.49       25.14      3.71 o
   0   4  14       29.11       30.79      5.38 o
   1   4  14       37.35       37.65      3.71 o
   2   4  14       48.86       54.81      6.63 o
   3   4  14        0.33       -2.85      2.85 o
   4   4  14        0.00       -2.45      3.46 o
   5   4  14        8.70       17.69      4.76 o
  -7   5  14        1.06       16.93      8.38 o
  -6   5  14        4.23        5.32      3.73 o
  -5   5  14        0.41        2.91      3.51 o
  -4   5  14        4.58        8.36      3.69 o
  -3   5  14        0.04       -2.14      3.86 o
  -2   5  14       13.85       11.35      3.96 o
  -1   5  14       13.81       18.46      3.51 o
   0   5  14       14.92       21.00      3.64 o
   1   5  14       72.72       81.13      4.76 o
   2   5  14        7.39        9.95      4.84 o
   3   5  14        0.03       -0.30      2.85 o
   4   5  14        0.45       -1.89      3.59 o
   5   5  14        4.36        4.02      4.28 o
  -6   6  14        3.05       -4.11      4.11 o
  -5   6  14        2.03        7.73      4.72 o
  -4   6  14        0.51       -1.09      7.95 o
  -3   6  14        1.07        5.02      3.56 o
  -2   6  14        0.03       -0.78      3.17 o
  -1   6  14        1.39        0.70      3.24 o
   0   6  14       19.02       22.68      4.69 o
   1   6  14        0.11        3.85      3.18 o
   2   6  14        2.63        2.98      3.23 o
   3   6  14        0.04        1.50      4.18 o
   4   6  14        0.59        1.30      6.03 o
   5   6  14        1.22        6.84      5.33 o
  -5   7  14        0.40        4.27      4.74 o
  -4   7  14        6.85        8.17      5.03 o
  -3   7  14        1.41       -2.53      5.12 o
  -2   7  14        0.84        0.30      4.29 o
  -1   7  14        6.45        7.92      4.03 o
   0   7  14        2.60        4.23      3.21 o
   1   7  14        3.89        1.19      3.69 o
   2   7  14        0.27       -0.40      4.22 o
   3   7  14        0.49        4.91      4.96 o
   4   7  14       10.31        9.23      5.45 o
  -5   8  14        0.01        3.39      4.99 o
  -4   8  14        0.81       -4.36      4.36 o
  -3   8  14        0.09       -2.74      3.38 o
  -2   8  14        0.79       -1.70      3.91 o
  -1   8  14        4.38        6.47      3.86 o
   0   8  14       11.62       11.32      5.21 o
   1   8  14        2.44       -4.30      4.30 o
   2   8  14        0.03        1.50      3.96 o
   3   8  14        0.24        8.03      5.53 o
  -3   9  14        3.72        7.40      9.81 o
  -2   9  14        0.16       -3.53      3.80 o
  -1   9  14        1.78        6.58      5.28 o
   0   9  14        1.14        6.41      5.23 o
   1   9  14        2.13        3.21      5.94 o
   2   9  14        2.99        2.44      4.93 o
  -1  10  14        4.21        5.27      5.27 o
  -7   0  15        0.70        3.31      6.28 o
  -5   0  15       25.83       40.23      8.11 o
  -3   0  15       17.92        8.47      6.72 o
  -1   0  15        3.23        0.49      3.64 o
   1   0  15       19.21       20.59      4.08 o
   3   0  15        0.17       -2.11      4.03 o
   5   0  15        0.83        2.76      4.76 o
  -7   1  15        5.61        1.44      4.41 o
  -6   1  15       11.59       10.68      4.66 o
  -5   1  15        8.14        7.04      6.19 o
  -4   1  15       10.64        8.39      4.43 o
  -3   1  15       70.57       69.42      5.94 o
  -2   1  15        0.01        1.90      2.69 o
  -1   1  15        4.38        6.53      2.79 o
   0   1  15       12.34       13.78      3.18 o
   1   1  15        8.58       15.88      3.02 o
   2   1  15       36.82       35.89      3.33 o
   3   1  15      169.44      161.22      7.23 o
   4   1  15       31.78       37.97      4.52 o
   5   1  15        0.51       -0.79      3.20 o
  -7   2  15        0.15       -3.69      4.27 o
  -6   2  15        0.54       -3.82      3.82 o
  -5   2  15        6.34       10.65      4.46 o
  -4   2  15        0.10        6.36      4.17 o
  -3   2  15        0.22       -0.32      3.01 o
  -2   2  15        4.29        2.60      3.77 o
  -1   2  15       15.48       18.42      3.37 o
   0   2  15        3.15        3.55      2.86 o
   1   2  15       50.64       50.94      4.45 o
   2   2  15        1.29        0.93      2.57 o
   3   2  15        5.49        2.87      3.00 o
   4   2  15        8.74       10.70      6.32 o
   5   2  15        5.72        8.52      3.74 o
  -7   3  15        0.13        1.26      3.75 o
  -6   3  15        3.28        7.19      4.48 o
  -5   3  15        6.47        7.39      4.35 o
  -4   3  15        2.79        6.56      4.28 o
  -3   3  15       21.15       26.08      4.28 o
  -2   3  15       70.32       72.28      4.90 o
  -1   3  15       28.13       19.62      6.12 o
   0   3  15      138.78      141.78      6.79 o
   1   3  15       81.91       79.63      7.73 o
   2   3  15        0.37       -2.68      2.68 o
   3   3  15       10.70        8.13      5.80 o
   4   3  15       15.30       10.05      5.51 o
   5   3  15        5.54        1.65      4.09 o
  -6   4  15        5.92        1.89      3.70 o
  -5   4  15        0.02       -2.87      4.41 o
  -4   4  15        0.76        6.06      4.33 o
  -3   4  15        2.43        3.03      3.31 o
  -2   4  15        0.03       -2.93      3.20 o
  -1   4  15       19.42       18.93      4.19 o
   0   4  15        3.48        2.44      3.01 o
   1   4  15        8.95        8.56      3.03 o
   2   4  15        1.06       -1.56      2.95 o
   3   4  15        5.89        1.55      4.78 o
   4   4  15        1.41        9.42      3.97 o
   5   4  15        3.76        4.63      6.70 o
  -6   5  15        3.69        2.82      3.95 o
  -5   5  15        5.49        9.30      4.78 o
  -4   5  15        0.40        4.66      6.46 o
  -3   5  15        3.77        8.25      3.83 o
  -2   5  15       61.86       51.12      7.90 o
  -1   5  15       49.52       55.37      4.76 o
   0   5  15        3.66        4.01      3.98 o
   1   5  15        4.35        6.09      3.80 o
   2   5  15        0.85        1.81      3.15 o
   3   5  15        1.66        4.79      3.92 o
   4   5  15        1.86        5.99      4.35 o
  -5   6  15        0.01       -2.41      7.57 o
  -4   6  15        2.42       -0.77      4.24 o
  -3   6  15        1.13       -0.25      4.62 o
  -2   6  15        4.03        4.40      3.83 o
  -1   6  15       31.17       31.40      5.08 o
   0   6  15        5.82       -0.18      3.97 o
   1   6  15        3.48        4.84      3.94 o
   2   6  15        0.47       -2.98      2.98 o
   3   6  15        0.39       -0.16      3.94 o
   4   6  15        3.09        0.79      4.15 o
  -5   7  15        8.94       11.70      8.60 o
  -4   7  15        1.49        2.16      4.86 o
  -3   7  15        0.04        3.26      3.86 o
  -2   7  15        2.62        4.28      3.92 o
  -1   7  15        4.12        2.48      3.75 o
   0   7  15        2.58        5.70      4.63 o
   1   7  15        0.02       -0.30      3.86 o
   2   7  15        0.00       -1.06      4.25 o
   3   7  15        6.85        8.38      4.95 o
  -4   8  15        0.14       -4.59      4.70 o
  -3   8  15        1.52       12.03      5.63 o
  -2   8  15        9.17       17.97      4.88 o
  -1   8  15        5.10        2.13      4.84 o
   0   8  15        0.56        0.72      4.59 o
   1   8  15        0.69       -2.08      4.76 o
   2   8  15        0.03       -3.80      3.80 o
  -2   9  15        1.67        2.11      4.89 o
  -1   9  15        3.74        5.07     10.66 o
   0   9  15       20.53       30.94     10.56 o
   1   9  15        0.08        5.45      5.66 o
  -6   0  16        0.25       16.73      7.34 o
  -4   0  16        5.36        1.08      5.36 o
  -2   0  16       47.87       48.53      6.09 o
   0   0  16        1.81       -3.39      3.98 o
   2   0  16        0.97       -0.79      4.11 o
   4   0  16        0.04       -2.77      4.32 o
  -7   1  16        1.10        0.48      4.31 o
  -6   1  16       21.92       22.52      5.58 o
  -5   1  16       33.73       34.79      5.80 o
  -4   1  16       17.62       13.11      4.95 o
  -3   1  16       84.94       84.32     20.75 o
  -2   1  16        0.51       -0.13      2.89 o
  -1   1  16        0.06       -2.29      2.68 o
   0   1  16        0.63        3.01      3.01 o
   1   1  16        4.61       -0.36      2.87 o
   2   1  16       69.87       65.94      5.07 o
   3   1  16        1.01       -3.35      3.35 o
   4   1  16        4.54        2.18      3.17 o
   5   1  16        0.70       -0.98      3.38 o
  -6   2  16        0.31       -0.30      5.83 o
  -5   2  16       12.75       16.68      5.04 o
  -4   2  16        0.01       -1.88      3.98 o
  -3   2  16        1.04       -2.39      3.79 o
  -2   2  16        0.04        1.95      2.88 o
  -1   2  16        1.00       -0.63      2.76 o
   0   2  16        2.57        1.18      3.04 o
   1   2  16       24.28       27.58      3.97 o
   2   2  16        3.97        4.83      3.16 o
   3   2  16        0.68       -2.16      4.21 o
   4   2  16        1.26       -1.04      3.91 o
   5   2  16        0.05        2.94      4.24 o
  -6   3  16        0.24       -3.72      3.72 o
  -5   3  16        0.01       -2.55     13.62 o
  -4   3  16        4.35        3.46      4.33 o
  -3   3  16       18.87       16.35      5.17 o
  -2   3  16      108.08      117.30      7.86 o
  -1   3  16       12.27       13.22      3.36 o
   0   3  16        0.08       -2.75      2.75 o
   1   3  16        2.47        1.99      3.62 o
   2   3  16        2.69        4.22      3.12 o
   3   3  16        0.21        1.93      7.13 o
   4   3  16        7.47        5.13      4.24 o
   5   3  16        0.37        1.49      4.18 o
  -6   4  16        0.57        1.49      3.75 o
  -5   4  16        4.20       -0.81      4.31 o
  -4   4  16        1.70       -4.97      7.14 o
  -3   4  16        0.02       -0.61      4.27 o
  -2   4  16        4.90        2.27      3.59 o
  -1   4  16        1.12        3.04      3.13 o
   0   4  16        2.83       -0.96      2.99 o
   1   4  16        0.75       -2.32      3.33 o
   2   4  16        0.19        1.99      3.23 o
   3   4  16        0.01        1.42      3.70 o
   4   4  16        2.71       11.58      4.56 o
  -5   5  16        3.69        2.65      5.00 o
  -4   5  16        0.31       -4.28      4.28 o
  -3   5  16        4.64        6.07      4.84 o
  -2   5  16        0.00       -1.78      3.47 o
  -1   5  16       25.73       22.37      7.04 o
   0   5  16        0.24       -0.79      2.95 o
   1   5  16       10.82        7.76      4.08 o
   2   5  16        1.83        4.02      3.87 o
   3   5  16        0.09       -1.52      5.28 o
   4   5  16        5.22        8.94      4.74 o
  -5   6  16        1.87       -1.86      4.77 o
  -4   6  16        1.45        9.45      7.62 o
  -3   6  16        2.48       -1.35      4.59 o
  -2   6  16        0.00       -0.22      3.81 o
  -1   6  16        5.75        2.32      3.89 o
   0   6  16        2.55       -1.66      4.35 o
   1   6  16       13.22       11.75      5.77 o
   2   6  16        0.97       -1.57      3.97 o
   3   6  16        0.04        0.02      4.12 o
  -4   7  16        0.39       -4.39      4.39 o
  -3   7  16        0.62        1.23      4.90 o
  -2   7  16        4.25        6.81      4.39 o
  -1   7  16        4.81        1.68      4.00 o
   0   7  16        1.43        1.53      4.89 o
   1   7  16       23.86       25.51      5.52 o
   2   7  16        4.87        0.35      4.34 o
  -3   8  16        5.85       13.99     12.50 o
  -2   8  16        0.79        1.44      4.15 o
  -1   8  16        0.16        2.39      5.19 o
   0   8  16        0.00       -3.21      4.64 o
   1   8  16        1.13        1.87      5.37 o
  -5   0  17        0.41       -0.26      6.19 o
  -3   0  17        0.35        4.28      6.35 o
  -1   0  17        0.06        2.29      4.27 o
   1   0  17       11.94       10.27      4.89 o
   3   0  17        3.82       25.11      8.33 o
  -6   1  17        1.67        2.65      4.73 o
  -5   1  17        1.93        9.66      4.88 o
  -4   1  17       27.99       22.68      5.52 o
  -3   1  17        9.43        5.92      4.55 o
  -2   1  17        5.40        7.35      3.28 o
  -1   1  17       10.81        8.49      4.16 o
   0   1  17       11.92        7.98      3.20 o
   1   1  17        5.61        9.95      3.36 o
   2   1  17        6.32        0.98      6.63 o
   3   1  17       33.70       37.61      6.61 o
   4   1  17       20.65       24.62     12.53 o
  -6   2  17        4.04        0.45      7.59 o
  -5   2  17        0.60       -4.08      4.12 o
  -4   2  17        9.24        5.52      4.69 o
  -3   2  17        2.41       -3.67      3.67 o
  -2   2  17        0.01        2.65      3.55 o
  -1   2  17        2.16        2.83      3.00 o
   0   2  17        4.08        3.38      3.12 o
   1   2  17       10.03        8.51      3.58 o
   2   2  17        0.44        0.17      4.41 o
   3   2  17        4.76       12.44      5.27 o
   4   2  17        3.80        7.08      4.54 o
  -6   3  17        0.15        6.23      5.16 o
  -5   3  17        0.40       -3.99      3.99 o
  -4   3  17        0.38       -3.94      3.94 o
  -3   3  17       32.54       33.57      6.48 o
  -2   3  17        9.10        7.84      3.98 o
  -1   3  17       12.62       13.13      3.51 o
   0   3  17        9.29       11.15      3.53 o
   1   3  17        0.30        5.30      3.84 o
   2   3  17        1.88        5.55      4.52 o
   3   3  17        0.05       -2.52      4.43 o
   4   3  17       19.71       17.01      5.11 o
  -5   4  17        3.41       -4.37      4.47 o
  -4   4  17        4.13        2.91      4.78 o
  -3   4  17        2.67       -2.42      8.51 o
  -2   4  17        3.30        0.79      3.48 o
  -1   4  17        0.19        2.03      3.62 o
   0   4  17       35.16       48.52      4.91 o
   1   4  17       19.65       23.39      4.85 o
   2   4  17        5.00        5.30      4.40 o
   3   4  17        2.01        7.24      5.46 o
   4   4  17        4.07       -2.76      8.05 o
  -5   5  17        7.16       21.30      6.08 o
  -4   5  17        0.27       -4.48      4.48 o
  -3   5  17        1.32       -2.24      4.36 o
  -2   5  17       28.24       29.01      5.20 o
  -1   5  17        5.23       -1.95      3.82 o
   0   5  17        5.77        9.98      4.26 o
   1   5  17        9.33       12.79      4.71 o
   2   5  17        0.83       -3.83      3.83 o
   3   5  17        0.17       -3.62      4.64 o
  -4   6  17        0.02       -6.56      6.56 o
  -3   6  17        4.16       -1.01      6.97 o
  -2   6  17        0.59        1.09      3.97 o
  -1   6  17        8.45       15.39      4.70 o
   0   6  17        5.04        5.35      4.99 o
   1   6  17        1.30       -1.31      4.10 o
   2   6  17        2.29        3.02      7.02 o
  -3   7  17        0.33       -2.43      5.00 o
  -2   7  17        0.25        3.26      4.46 o
  -1   7  17        0.15       -4.92      4.92 o
   0   7  17        5.92       10.51      5.91 o
   1   7  17        7.67        0.68      5.26 o
  -4   0  18        0.13       -0.11      6.55 o
  -2   0  18        0.90        0.93      5.91 o
   0   0  18        3.80        5.11      4.87 o
   2   0  18        3.27        6.13      7.27 o
   4   0  18       16.93       27.29      8.95 o
  -5   1  18        2.24        7.80      8.17 o
  -4   1  18        3.46       -0.29      4.44 o
  -3   1  18        5.77        4.94      6.70 o
  -2   1  18        0.02        1.62      4.50 o
  -1   1  18        4.57        3.68      3.30 o
   0   1  18       47.75       57.36      5.11 o
   1   1  18       10.20       -0.99      3.32 o
   2   1  18       10.76       10.74      5.19 o
   3   1  18       36.03       45.02     10.21 o
  -5   2  18        3.07        4.92      7.58 o
  -4   2  18        1.39        0.25      4.46 o
  -3   2  18        7.50        6.65      5.02 o
  -2   2  18        2.47        1.87      3.66 o
  -1   2  18        0.01       -2.94      2.94 o
   0   2  18        5.81        1.78      3.23 o
   1   2  18       27.83       27.77      5.21 o
   2   2  18        8.89        4.52      5.19 o
   3   2  18        2.26       -6.08      6.08 o
  -5   3  18        8.47        5.55      5.05 o
  -4   3  18        6.83       -4.64      4.64 o
  -3   3  18       25.64       33.70      6.52 o
  -2   3  18       34.20       36.54      5.48 o
  -1   3  18       12.15       15.06      5.78 o
   0   3  18        4.54        0.54      3.45 o
   1   3  18        6.89        9.98      4.40 o
   2   3  18        2.84        2.99      5.18 o
   3   3  18        0.01       -1.09      5.51 o
  -4   4  18        0.46       -2.43      4.65 o
  -3   4  18        0.03       -3.19      4.63 o
  -2   4  18        1.13        2.63      4.03 o
  -1   4  18        0.29        5.03      4.17 o
   0   4  18        2.20        0.57      3.40 o
   1   4  18        2.05        1.23      4.25 o
   2   4  18        4.12       10.23      5.75 o
   3   4  18        0.35        5.00      5.33 o
  -4   5  18        0.34        4.09      5.49 o
  -3   5  18        0.26        3.05      4.99 o
  -2   5  18       23.74       28.63      5.36 o
  -1   5  18        7.98        8.26      4.47 o
   0   5  18        1.01       -1.74      4.67 o
   1   5  18        0.25       -0.72      4.05 o
   2   5  18        6.21       14.11      6.02 o
  -3   6  18        0.04        4.59      5.51 o
  -2   6  18        0.02        3.46      4.71 o
  -1   6  18        2.69        1.47      5.38 o
   0   6  18        0.55        3.88      5.41 o
   1   6  18        0.48       -0.24      8.00 o
  -3   0  19        0.17       -2.12      6.37 o
  -1   0  19        1.31        6.32      4.96 o
   1   0  19       13.15       10.21      7.58 o
   3   0  19        1.96        9.15      8.73 o
  -4   1  19        0.03       -0.39      5.05 o
  -3   1  19        0.19       -4.17      4.17 o
  -2   1  19        0.60       -2.01     11.81 o
  -1   1  19        3.58        2.19      3.81 o
   0   1  19        1.95        0.93      4.48 o
   1   1  19        0.18       -3.58      3.58 o
   2   1  19        1.65        3.36      5.32 o
  -4   2  19        3.40        6.61      5.12 o
  -3   2  19        0.00        1.33      8.34 o
  -2   2  19        3.11        1.55      4.70 o
  -1   2  19        0.01       -2.87      5.51 o
   0   2  19        0.00       -3.18      3.31 o
   1   2  19        0.59       -3.71      3.71 o
   2   2  19        0.06        7.44      7.44 o
  -4   3  19        0.17        6.07      5.18 o
  -3   3  19       23.84       15.90      6.45 o
  -2   3  19        0.00        1.55      4.88 o
  -1   3  19        0.06        2.77      5.02 o
   0   3  19        1.33        9.73      4.57 o
   1   3  19        2.55        5.28      4.47 o
   2   3  19        0.20       -0.83      4.93 o
  -3   4  19        0.40       -0.97      5.14 o
  -2   4  19        0.20       -5.01      5.01 o
  -1   4  19        1.34       -0.34      3.97 o
   0   4  19        0.85       -1.58      4.86 o
   1   4  19        4.44        2.23      4.30 o
  -2   5  19       15.34       13.41      6.24 o
  -1   5  19        4.45        4.94      4.36 o
   0   5  19        0.51       -3.55      8.14 o
  -2   0  20        0.18       -6.46      6.46 o
   0   0  20        1.97        0.68      5.27 o
  -3   1  20        1.75       -1.42      8.29 o
  -2   1  20        2.82       -4.47      4.47 o
  -1   1  20        3.82        3.78      7.53 o
   0   1  20        2.62        5.68      3.78 o
   1   1  20        0.81        0.02      5.07 o
  -3   2  20        0.01        2.09      5.20 o
  -2   2  20        0.82        0.87      5.31 o
  -1   2  20        0.37       -0.01      4.12 o
   0   2  20        9.13        4.12      4.66 o
   1   2  20        0.30       -4.68      5.09 o
  -2   3  20        1.50       -1.10      5.13 o
  -1   3  20        3.43        4.90      4.48 o
   0   3  20        1.45        2.90      5.30 o
 
